# Supplementary material for: LncRNA miR663AHG represses the development of colon cancer in a miR663a-dependent manner
Source: Cell Death Discov. 2023 Jul 3;9:220. doi: 10.1038/s41420-023-01510-1 (PMC10317963; doi:10.1038/s41420-023-01510-1)
Supplement: Supplementary file 3 — Data files 1 - 3 [file 41420_2023_1510_MOESM3_ESM.xlsx]

## Sheet: File-1.GTEx transcripts
sample	Organ		ENST00000608521	ENST00000601079	ENST00000608487
SRR665551	Adipose-Subcutaneous	Adipose-Subcutaneous	0.265	1.196	0.442
SRR1071453	Adipose-Subcutaneous		0.903	2.821	1.584
SRR655637	Adipose-Subcutaneous		1.11	2.445	2.503
SRR1310584	Adipose-Subcutaneous		1.207	2.491	1.539
SRR1072247	Adipose-Subcutaneous		1.236	3.417	0.411
SRR1082883	Adipose-Subcutaneous		1.244	12.858	13.171
SRR657949	Adipose-Subcutaneous		1.876	5.911	2.354
SRR614191	Adipose-Subcutaneous		1.985	1.583	0.083
SRR1351454	Adipose-Subcutaneous		2.043	4.194	6.043
SRR663783	Adipose-Subcutaneous		2.331	5.562	3.143
SRR1458113	Adipose-Subcutaneous		2.519	4.78	4.264
SRR660614	Adipose-Subcutaneous		2.825	5.959	2.728
SRR615659	Adipose-Subcutaneous		2.857	9.188	2.124
SRR661735	Adipose-Subcutaneous		3.059	4.184	3.414
SRR1456229	Adipose-Subcutaneous		3.683	11.302	9.775
SRR1474533	Adipose-Subcutaneous		3.83	11.402	16.796
SRR665586	Adipose-Subcutaneous		3.951	8.26	6.769
SRR1446375	Adipose-Subcutaneous		4.371	7.249	8.693
SRR1347060	Adipose-Subcutaneous		4.559	6.803	6.701
SRR1348402	Adipose-Subcutaneous		4.772	10.592	4.173
SRR665357	Adipose-Subcutaneous		4.986	11.673	8.14
SRR1359447	Adipose-Subcutaneous		5.126	4.692	3.021
SRR613927	Adipose-Subcutaneous		5.224	12.326	2.547
SRR1093148	Adipose-Subcutaneous		5.271	8.82	2.71
SRR818821	Adipose-Subcutaneous		5.297	14.252	12.553
SRR1401468	Adipose-Subcutaneous		5.5	7.995	11.99
SRR613533	Adipose-Subcutaneous		5.509	8.155	2.888
SRR1345609	Adipose-Subcutaneous		5.615	12.98	7.694
SRR613855	Adipose-Subcutaneous		5.656	16.803	4.592
SRR820755	Adipose-Subcutaneous		5.711	11.599	11.533
SRR612935	Adipose-Subcutaneous		5.954	15.298	14.029
SRR665538	Adipose-Subcutaneous		5.994	12.168	6.592
SRR1405547	Adipose-Subcutaneous		6.043	9.55	2.511
SRR1085285	Adipose-Subcutaneous		6.209	11.597	6.079
SRR1500472	Adipose-Subcutaneous		6.321	14.851	8.535
SRR1091572	Adipose-Subcutaneous		6.573	16.24	17.485
SRR809161	Adipose-Subcutaneous		6.582	10.71	4.844
SRR1096383	Adipose-Subcutaneous		6.589	11.742	3.994
SRR613150	Adipose-Subcutaneous		6.728	6.604	3.168
SRR1347819	Adipose-Subcutaneous		6.848	14.409	13.4
SRR1488960	Adipose-Subcutaneous		6.894	16.673	20.427
SRR1385501	Adipose-Subcutaneous		6.97	14.206	9.428
SRR663489	Adipose-Subcutaneous		7.066	17.229	18.531
SRR809963	Adipose-Subcutaneous		7.322	14.234	7.167
SRR655768	Adipose-Subcutaneous		7.33	17.978	7.776
SRR819459	Adipose-Subcutaneous		7.345	15.694	18.432
SRR820448	Adipose-Subcutaneous		7.376	12.566	9.481
SRR821715	Adipose-Subcutaneous		7.378	14.954	12.896
SRR612263	Adipose-Subcutaneous		7.384	16.107	5.422
SRR613234	Adipose-Subcutaneous		7.479	17.76	3.857
SRR608198	Adipose-Subcutaneous		7.504	11.532	4.85
SRR1475192	Adipose-Subcutaneous		7.63	17.025	5.592
SRR665274	Adipose-Subcutaneous		7.635	18.549	11.305
SRR1081567	Adipose-Subcutaneous		7.732	12.179	16.34
SRR613550	Adipose-Subcutaneous		7.757	14.447	6.046
SRR1420276	Adipose-Subcutaneous		7.758	14.009	14.589
SRR1095575	Adipose-Subcutaneous		8.113	16.156	15.719
SRR812536	Adipose-Subcutaneous		8.18	17.767	7.392
SRR608150	Adipose-Subcutaneous		8.258	20.63	12.45
SRR613639	Adipose-Subcutaneous		8.27	11.786	3.903
SRR1318354	Adipose-Subcutaneous		8.406	13.011	5.789
SRR1083311	Adipose-Subcutaneous		8.528	24.747	45.97
SRR1338426	Adipose-Subcutaneous		8.633	16.797	18.545
SRR1080270	Adipose-Subcutaneous		8.643	19.35	25.101
SRR613915	Adipose-Subcutaneous		8.7	12.411	5.044
SRR662103	Adipose-Subcutaneous		9.055	11.064	12.535
SRR1398924	Adipose-Subcutaneous		9.397	13.03	8.329
SRR1415398	Adipose-Subcutaneous		9.4	19.311	16.142
SRR1338147	Adipose-Subcutaneous		9.537	15.945	16.419
SRR654730	Adipose-Subcutaneous		9.68	24.562	18.581
SRR1326270	Adipose-Subcutaneous		9.688	15.588	12.032
SRR1485740	Adipose-Subcutaneous		9.93	32.919	40.369
SRR614395	Adipose-Subcutaneous		10.076	15.617	5.804
SRR1431757	Adipose-Subcutaneous		10.09	22.328	20.875
SRR1082173	Adipose-Subcutaneous		10.289	22.421	8.138
SRR1353199	Adipose-Subcutaneous		10.384	18.897	16.062
SRR1454909	Adipose-Subcutaneous		10.399	12.995	10.755
SRR615069	Adipose-Subcutaneous		10.461	16.332	3.92
SRR813776	Adipose-Subcutaneous		10.504	35.561	35.83
SRR1478547	Adipose-Subcutaneous		10.514	17.128	14.156
SRR615431	Adipose-Subcutaneous		10.67	22.987	9.404
SRR1330920	Adipose-Subcutaneous		10.724	19.516	10.488
SRR1500216	Adipose-Subcutaneous		10.815	20.075	22.815
SRR656059	Adipose-Subcutaneous		10.855	23.989	16.384
SRR1319882	Adipose-Subcutaneous		10.87	32.703	26.136
SRR1489199	Adipose-Subcutaneous		11.03	15.778	9.482
SRR1416654	Adipose-Subcutaneous		11.22	21.225	13.997
SRR1069097	Adipose-Subcutaneous		11.23	23.182	23.744
SRR1073581	Adipose-Subcutaneous		12.069	18.907	17.669
SRR818797	Adipose-Subcutaneous		12.182	30.648	19.413
SRR1488449	Adipose-Subcutaneous		12.212	26.494	7.464
SRR1452164	Adipose-Subcutaneous		12.214	20.454	10.61
SRR1452033	Adipose-Subcutaneous		12.273	21.64	18.41
SRR816316	Adipose-Subcutaneous		12.287	24.85	23.201
SRR661108	Adipose-Subcutaneous		12.308	25.764	11.783
SRR1500240	Adipose-Subcutaneous		12.331	23.682	8.017
SRR813137	Adipose-Subcutaneous		12.428	22.38	22.566
SRR1082376	Adipose-Subcutaneous		12.521	22.685	16.266
SRR1310542	Adipose-Subcutaneous		12.57	24.863	7.747
SRR815869	Adipose-Subcutaneous		12.585	29.959	33.552
SRR1362866	Adipose-Subcutaneous		12.891	32.515	35.082
SRR662114	Adipose-Subcutaneous		12.901	28.589	14.789
SRR654898	Adipose-Subcutaneous		13.131	46.916	47.493
SRR1433555	Adipose-Subcutaneous		13.298	32.552	36.601
SRR1395554	Adipose-Subcutaneous		13.389	23.795	12.99
SRR1476102	Adipose-Subcutaneous		13.67	25.638	19.292
SRR1378885	Adipose-Subcutaneous		13.719	24.704	33.431
SRR1090407	Adipose-Subcutaneous		13.876	26.119	24.968
SRR1334098	Adipose-Subcutaneous		13.882	27.086	13.611
SRR1455038	Adipose-Subcutaneous		14.062	30.449	21.805
SRR1498838	Adipose-Subcutaneous		14.239	25.293	17.452
SRR1486520	Adipose-Subcutaneous		14.244	28.479	29.997
SRR1337606	Adipose-Subcutaneous		14.506	35.86	40.822
SRR1369196	Adipose-Subcutaneous		14.519	19.677	14.652
SRR1445259	Adipose-Subcutaneous		14.812	28.283	32.412
SRR1500450	Adipose-Subcutaneous		14.955	32.258	21.413
SRR1326579	Adipose-Subcutaneous		15.007	24.382	29.47
SRR1413602	Adipose-Subcutaneous		15.017	43.073	18.209
SRR1096712	Adipose-Subcutaneous		15.162	28.508	10.209
SRR1433392	Adipose-Subcutaneous		15.199	35.584	43.679
SRR1095455	Adipose-Subcutaneous		15.254	40.622	42.433
SRR1317771	Adipose-Subcutaneous		15.308	38.718	23.45
SRR1458290	Adipose-Subcutaneous		15.348	28.007	13.255
SRR1399797	Adipose-Subcutaneous		15.428	23.18	21.233
SRR615237	Adipose-Subcutaneous		15.483	24.813	9.038
SRR1400974	Adipose-Subcutaneous		15.521	25.508	21.682
SRR1310275	Adipose-Subcutaneous		15.533	34.966	37.88
SRR1414229	Adipose-Subcutaneous		15.664	39.437	15.21
SRR809018	Adipose-Subcutaneous		15.665	29.762	26.69
SRR1416313	Adipose-Subcutaneous		15.688	24.679	12.175
SRR1430066	Adipose-Subcutaneous		15.725	25.971	13.386
SRR1485613	Adipose-Subcutaneous		15.729	34.779	19.629
SRR654862	Adipose-Subcutaneous		15.837	32.008	28.177
SRR1387856	Adipose-Subcutaneous		15.95	36.676	20.548
SRR1485312	Adipose-Subcutaneous		16.556	32.367	38.84
SRR1318879	Adipose-Subcutaneous		16.571	43.787	64.265
SRR1473632	Adipose-Subcutaneous		16.588	29.405	41.659
SRR1430549	Adipose-Subcutaneous		16.709	38.855	40.745
SRR1419917	Adipose-Subcutaneous		16.982	29.319	21.506
SRR1457854	Adipose-Subcutaneous		17.032	51.172	43.101
SRR1317365	Adipose-Subcutaneous		17.502	25.164	26.728
SRR615874	Adipose-Subcutaneous		17.521	26.405	8.701
SRR1330588	Adipose-Subcutaneous		17.568	26.958	16.353
SRR1499894	Adipose-Subcutaneous		17.738	31.174	30.224
SRR613896	Adipose-Subcutaneous		17.747	39.095	15.106
SRR1373694	Adipose-Subcutaneous		17.814	39.519	43.456
SRR1387921	Adipose-Subcutaneous		17.854	60.423	83.648
SRR612815	Adipose-Subcutaneous		17.89	33.958	10.735
SRR1328620	Adipose-Subcutaneous		17.89	31.109	26.936
SRR807543	Adipose-Subcutaneous		17.902	38.864	34.688
SRR1311266	Adipose-Subcutaneous		18.22	36.673	33.963
SRR1319204	Adipose-Subcutaneous		18.311	26.004	27.491
SRR1363858	Adipose-Subcutaneous		18.532	35.92	14.147
SRR1446028	Adipose-Subcutaneous		18.61	49.282	58.012
SRR818263	Adipose-Subcutaneous		18.67	31.41	25.067
SRR1380657	Adipose-Subcutaneous		18.709	36.049	39.293
SRR1361652	Adipose-Subcutaneous		18.721	35.436	22.416
SRR1400847	Adipose-Subcutaneous		18.945	33.447	23.344
SRR1408471	Adipose-Subcutaneous		19.309	30.625	17.974
SRR1070503	Adipose-Subcutaneous		19.324	49.142	48.445
SRR1442464	Adipose-Subcutaneous		19.356	40.677	40.892
SRR808019	Adipose-Subcutaneous		19.363	53.395	59.899
SRR813680	Adipose-Subcutaneous		19.457	48.444	54.092
SRR1075971	Adipose-Subcutaneous		19.561	40.397	34.352
SRR615946	Adipose-Subcutaneous		19.799	45.15	14.881
SRR1100419	Adipose-Subcutaneous		20.008	46.519	51.161
SRR1080459	Adipose-Subcutaneous		20.135	41.158	49.807
SRR1413329	Adipose-Subcutaneous		20.276	44.384	62.51
SRR810643	Adipose-Subcutaneous		20.511	43.391	34.606
SRR1499174	Adipose-Subcutaneous		20.564	46.372	55.833
SRR1386689	Adipose-Subcutaneous		20.693	37.853	37.21
SRR1327834	Adipose-Subcutaneous		20.75	36.019	37.972
SRR661313	Adipose-Subcutaneous		20.777	30.771	29.385
SRR1349121	Adipose-Subcutaneous		21.072	39.219	49.992
SRR1459190	Adipose-Subcutaneous		21.094	53.5	53.028
SRR1354315	Adipose-Subcutaneous		21.118	53.954	59.145
SRR1429846	Adipose-Subcutaneous		21.15	33.512	22.393
SRR1475566	Adipose-Subcutaneous		21.206	43.558	53.692
SRR1379495	Adipose-Subcutaneous		21.334	33.174	26.786
SRR1471477	Adipose-Subcutaneous		21.456	39.651	31.374
SRR1447303	Adipose-Subcutaneous		21.573	35.397	39.357
SRR1309160	Adipose-Subcutaneous		21.756	33.957	29.458
SRR1405525	Adipose-Subcutaneous		21.874	33.026	22.645
SRR1373746	Adipose-Subcutaneous		21.887	38.576	33.547
SRR1452270	Adipose-Subcutaneous		22.132	28.89	14.812
SRR617841	Adipose-Subcutaneous		22.226	39.808	34.658
SRR1454739	Adipose-Subcutaneous		22.295	42.634	15.954
SRR1319731	Adipose-Subcutaneous		22.439	43.553	47.264
SRR1441159	Adipose-Subcutaneous		22.494	62.109	62.127
SRR1383699	Adipose-Subcutaneous		22.494	40.338	26.462
SRR1473714	Adipose-Subcutaneous		22.543	32.047	34.319
SRR1420067	Adipose-Subcutaneous		22.57	43.439	37.809
SRR1403005	Adipose-Subcutaneous		22.665	39.934	24.97
SRR1085134	Adipose-Subcutaneous		22.712	47.872	34.624
SRR1404209	Adipose-Subcutaneous		22.835	41.97	49.597
SRR613390	Adipose-Subcutaneous		22.889	50.686	26.61
SRR1490740	Adipose-Subcutaneous		23.024	51.018	30.95
SRR1359062	Adipose-Subcutaneous		23.3	51.373	58.267
SRR1455195	Adipose-Subcutaneous		23.391	49.174	52.929
SRR1413541	Adipose-Subcutaneous		23.534	61.193	84.125
SRR1317446	Adipose-Subcutaneous		23.555	49.811	53.288
SRR1437119	Adipose-Subcutaneous		23.77	45.869	50.799
SRR1417342	Adipose-Subcutaneous		23.8	45.876	16.874
SRR1365291	Adipose-Subcutaneous		23.869	35.17	44.45
SRR1345146	Adipose-Subcutaneous		23.913	51.004	66.124
SRR1366648	Adipose-Subcutaneous		23.955	41.62	30.567
SRR614864	Adipose-Subcutaneous		24.058	40.665	12.044
SRR1410678	Adipose-Subcutaneous		24.434	52.327	24.845
SRR819820	Adipose-Subcutaneous		24.856	51.69	32.323
SRR1501020	Adipose-Subcutaneous		25.017	47.619	20.113
SRR1420873	Adipose-Subcutaneous		25.043	60.659	36.072
SRR612863	Adipose-Subcutaneous		25.216	42.975	14.413
SRR1456881	Adipose-Subcutaneous		25.446	58.294	55.336
SRR1077038	Adipose-Subcutaneous		25.821	52.737	51.817
SRR1099072	Adipose-Subcutaneous		25.947	41.06	21.17
SRR1355172	Adipose-Subcutaneous		26.282	49.45	31.301
SRR1498931	Adipose-Subcutaneous		26.464	55.416	72.154
SRR1361174	Adipose-Subcutaneous		26.819	39.19	39.76
SRR1486973	Adipose-Subcutaneous		27.73	40.93	19.591
SRR1311018	Adipose-Subcutaneous		27.812	54.673	53.357
SRR1395575	Adipose-Subcutaneous		27.847	45.698	65.778
SRR658081	Adipose-Subcutaneous		30.096	69.28	76.588
SRR1444138	Adipose-Subcutaneous		30.342	62.158	55.471
SRR812943	Adipose-Subcutaneous		30.474	60.826	30.336
SRR1318796	Adipose-Subcutaneous		30.548	80.332	100.714
SRR817329	Adipose-Subcutaneous		30.582	68.203	42.852
SRR1400202	Adipose-Subcutaneous		30.737	67.91	28.767
SRR1479133	Adipose-Subcutaneous		30.76	46.452	43.2
SRR1477949	Adipose-Subcutaneous		30.77	63.21	19.958
SRR1402962	Adipose-Subcutaneous		31.201	77.606	116.896
SRR1486889	Adipose-Subcutaneous		31.261	67.293	70.888
SRR1399971	Adipose-Subcutaneous		31.314	64.075	76.28
SRR1332424	Adipose-Subcutaneous		31.516	63.115	48.145
SRR1324025	Adipose-Subcutaneous		31.757	58.532	40.141
SRR656946	Adipose-Subcutaneous		32.139	75.688	60.263
SRR1375329	Adipose-Subcutaneous		32.681	65.329	63.631
SRR1432253	Adipose-Subcutaneous		33.076	64.135	44.751
SRR1351303	Adipose-Subcutaneous		33.134	71.462	66.311
SRR1370329	Adipose-Subcutaneous		33.249	69.108	72.399
SRR1354931	Adipose-Subcutaneous		33.309	81.824	124.783
SRR1362310	Adipose-Subcutaneous		33.396	53.909	35.15
SRR1396616	Adipose-Subcutaneous		33.418	55.563	41.322
SRR657599	Adipose-Subcutaneous		33.579	77.569	51.544
SRR1338031	Adipose-Subcutaneous		33.737	61.821	23.699
SRR1382890	Adipose-Subcutaneous		33.985	48.757	36.094
SRR1408393	Adipose-Subcutaneous		34.141	44.744	55.188
SRR1319903	Adipose-Subcutaneous		34.216	49.335	40.059
SRR1430333	Adipose-Subcutaneous		34.644	78.297	101.383
SRR1377423	Adipose-Subcutaneous		34.658	67.84	68.036
SRR1454201	Adipose-Subcutaneous		34.724	57.172	86.617
SRR1317410	Adipose-Subcutaneous		35.079	66.583	53.673
SRR1384395	Adipose-Subcutaneous		35.653	82.327	87.597
SRR1317985	Adipose-Subcutaneous		36.95	73.146	82.637
SRR614119	Adipose-Subcutaneous		38.277	58.219	24.678
SRR1416248	Adipose-Subcutaneous		38.462	104.941	123.413
SRR1413436	Adipose-Subcutaneous		38.581	72.403	55.915
SRR1433004	Adipose-Subcutaneous		40.36	83.242	87.73
SRR1437390	Adipose-Subcutaneous		40.734	82.723	86.713
SRR1485722	Adipose-Subcutaneous		40.82	106.348	106.7
SRR1332969	Adipose-Subcutaneous		40.904	91.028	129.29
SRR1499521	Adipose-Subcutaneous		41.203	76.811	99.183
SRR1380764	Adipose-Subcutaneous		41.279	89.028	49.898
SRR1337342	Adipose-Subcutaneous		41.648	87.626	114.905
SRR1488899	Adipose-Subcutaneous		41.837	108.305	130.419
SRR1078489	Adipose-Subcutaneous		42.036	81.335	22.155
SRR1455017	Adipose-Subcutaneous		42.123	82.024	86.74
SRR1478228	Adipose-Subcutaneous		42.416	87.57	90.215
SRR1429678	Adipose-Subcutaneous		42.635	76.378	89.469
SRR1376939	Adipose-Subcutaneous		42.648	83.852	85.045
SRR1099096	Adipose-Subcutaneous		42.736	83.329	44.565
SRR1433410	Adipose-Subcutaneous		43.419	90.804	59.523
SRR1325906	Adipose-Subcutaneous		43.482	106.748	116.753
SRR1405165	Adipose-Subcutaneous		44.104	106.446	132.701
SRR1445637	Adipose-Subcutaneous		44.517	111.759	121.493
SRR1454439	Adipose-Subcutaneous		44.99	94.272	106.413
SRR1485521	Adipose-Subcutaneous		45.939	98.599	121.743
SRR614419	Adipose-Subcutaneous		47.012	62.976	29.312
SRR1500113	Adipose-Subcutaneous		47.066	125.035	131.765
SRR813824	Adipose-Subcutaneous		47.329	78.947	53.678
SRR1476447	Adipose-Subcutaneous		47.866	105.821	101.751
SRR814387	Adipose-Subcutaneous		48.595	130.176	128.76
SRR1368597	Adipose-Subcutaneous		49.004	138.241	152.65
SRR613675	Adipose-Subcutaneous		49.292	107.893	55.83
SRR1487340	Adipose-Subcutaneous		49.802	97.176	93.848
SRR1085996	Adipose-Subcutaneous		50.065	145.994	179.911
SRR1401211	Adipose-Subcutaneous		50.511	90.485	106.483
SRR1435229	Adipose-Subcutaneous		51.423	107.11	140.645
SRR1322936	Adipose-Subcutaneous		52.666	94.211	65.749
SRR615778	Adipose-Subcutaneous		53.175	109.466	60.478
SRR655182	Adipose-Subcutaneous		53.447	118.383	51.831
SRR1447564	Adipose-Subcutaneous		53.528	112.876	145.682
SRR1091380	Adipose-Subcutaneous		54.89	126.886	150.629
SRR1415004	Adipose-Subcutaneous		55.785	120.608	104.166
SRR1363968	Adipose-Subcutaneous		55.844	113.91	42.932
SRR1454995	Adipose-Subcutaneous		57.231	132.442	149.383
SRR1361522	Adipose-Subcutaneous		57.749	115.775	135.294
SRR1353309	Adipose-Subcutaneous		58.092	92.539	63.015
SRR1409854	Adipose-Subcutaneous		59.091	189.684	202.518
SRR809853	Adipose-Subcutaneous		61.479	144.565	134.015
SRR1420109	Adipose-Subcutaneous		62.263	138.829	137.547
SRR1070184	Adipose-Subcutaneous		62.467	102.911	82.352
SRR1337192	Adipose-Subcutaneous		62.904	132.248	136.345
SRR1332443	Adipose-Subcutaneous		63.332	210.954	245.431
SRR1079522	Adipose-Subcutaneous		63.684	98.362	123.724
SRR1409374	Adipose-Subcutaneous		64.788	131.534	142.234
SRR1331708	Adipose-Subcutaneous		66.298	141.484	151.204
SRR1432518	Adipose-Subcutaneous		66.33	172.557	214.525
SRR1351347	Adipose-Subcutaneous		66.59	134.892	137.647
SRR1347166	Adipose-Subcutaneous		67.079	156.157	183.901
SRR1413501	Adipose-Subcutaneous		67.989	139.522	153.986
SRR1452935	Adipose-Subcutaneous		71.094	156.094	195.117
SRR1332069	Adipose-Subcutaneous		76.275	116.116	109.864
SRR1380393	Adipose-Subcutaneous		78.416	147.159	172.227
SRR1097013	Adipose-Subcutaneous		78.678	151.331	181.531
SRR1367825	Adipose-Subcutaneous		81.129	130.442	100.83
SRR1407250	Adipose-Subcutaneous		81.21	180.591	177.995
SRR1397366	Adipose-Subcutaneous		82.363	136.78	146.62
SRR1486762	Adipose-Subcutaneous		85.431	273.285	297.191
SRR1400910	Adipose-Subcutaneous		96.371	178.353	70.813
SRR1452468	Adipose-Subcutaneous		134.441	257.685	247.246
SRR1415316	Adipose-Subcutaneous		152.566	418.835	444.858
SRR811748	Adipose-Visceral_(Omentum)	Adipose-Visceral_(Omentum)	0.644	1.906	0.471
SRR1375699	Adipose-Visceral_(Omentum)		0.745	2.868	2.791
SRR1329027	Adipose-Visceral_(Omentum)		0.797	3.223	1.077
SRR1345914	Adipose-Visceral_(Omentum)		1	2.215	1.24
SRR1394734	Adipose-Visceral_(Omentum)		1.061	5.359	5.037
SRR1098712	Adipose-Visceral_(Omentum)		1.293	2.918	1.696
SRR1432629	Adipose-Visceral_(Omentum)		1.397	4.282	2.356
SRR1456138	Adipose-Visceral_(Omentum)		1.466	3.433	2.683
SRR1394695	Adipose-Visceral_(Omentum)		1.47	5.367	2.091
SRR1347772	Adipose-Visceral_(Omentum)		1.47	4.8	4.262
SRR1387013	Adipose-Visceral_(Omentum)		1.504	4.049	1.876
SRR813584	Adipose-Visceral_(Omentum)		1.552	2.881	0.762
SRR1419539	Adipose-Visceral_(Omentum)		1.559	2.145	2.031
SRR1447238	Adipose-Visceral_(Omentum)		1.563	3.098	1.298
SRR1309680	Adipose-Visceral_(Omentum)		1.622	3.517	1.443
SRR1368874	Adipose-Visceral_(Omentum)		1.707	3.096	0.981
SRR819610	Adipose-Visceral_(Omentum)		1.723	4.841	5.474
SRR1375248	Adipose-Visceral_(Omentum)		1.838	3.409	1.445
SRR1083918	Adipose-Visceral_(Omentum)		1.889	6.145	6.841
SRR1350069	Adipose-Visceral_(Omentum)		1.903	6.977	7.297
SRR1099622	Adipose-Visceral_(Omentum)		2.042	4.679	2.049
SRR808566	Adipose-Visceral_(Omentum)		2.054	2.524	0.836
SRR1485416	Adipose-Visceral_(Omentum)		2.094	5.493	3.429
SRR1370850	Adipose-Visceral_(Omentum)		2.101	2.912	0.43
SRR1472576	Adipose-Visceral_(Omentum)		2.12	3.376	3.098
SRR1382851	Adipose-Visceral_(Omentum)		2.136	4.068	4.109
SRR1479955	Adipose-Visceral_(Omentum)		2.146	4.458	5.355
SRR1486195	Adipose-Visceral_(Omentum)		2.174	3.903	1.683
SRR1471795	Adipose-Visceral_(Omentum)		2.198	6.436	6.561
SRR1489246	Adipose-Visceral_(Omentum)		2.309	5.115	2.31
SRR1375351	Adipose-Visceral_(Omentum)		2.358	4.699	2.421
SRR1361093	Adipose-Visceral_(Omentum)		2.412	4.027	3.072
SRR1388145	Adipose-Visceral_(Omentum)		2.519	3.882	1.25
SRR1441679	Adipose-Visceral_(Omentum)		2.524	5.096	4.953
SRR1432085	Adipose-Visceral_(Omentum)		2.531	2.098	1.787
SRR1369070	Adipose-Visceral_(Omentum)		2.585	6.944	6.902
SRR1433193	Adipose-Visceral_(Omentum)		2.686	5.157	4.105
SRR1440898	Adipose-Visceral_(Omentum)		2.696	7.296	6.273
SRR655206	Adipose-Visceral_(Omentum)		2.697	9.233	16.972
SRR1473058	Adipose-Visceral_(Omentum)		2.715	4.662	3.048
SRR1432611	Adipose-Visceral_(Omentum)		2.752	7.804	6.447
SRR1440161	Adipose-Visceral_(Omentum)		2.759	7.268	3.087
SRR1488939	Adipose-Visceral_(Omentum)		2.808	4.21	3.219
SRR1419385	Adipose-Visceral_(Omentum)		2.878	4.769	0.748
SRR1337449	Adipose-Visceral_(Omentum)		2.955	4.17	1.169
SRR1360478	Adipose-Visceral_(Omentum)		2.973	4.611	5.607
SRR811697	Adipose-Visceral_(Omentum)		2.995	5.515	3.676
SRR1432186	Adipose-Visceral_(Omentum)		3.078	3.846	4.957
SRR816475	Adipose-Visceral_(Omentum)		3.114	7.032	5.297
SRR1098567	Adipose-Visceral_(Omentum)		3.144	2.986	3.117
SRR1395533	Adipose-Visceral_(Omentum)		3.199	4.459	3.547
SRR1481419	Adipose-Visceral_(Omentum)		3.241	5.178	5.454
SRR1479616	Adipose-Visceral_(Omentum)		3.246	3.095	3.625
SRR1309032	Adipose-Visceral_(Omentum)		3.302	4.616	4.844
SRR1081209	Adipose-Visceral_(Omentum)		3.304	6.48	3.85
SRR1311486	Adipose-Visceral_(Omentum)		3.32	4.369	3.576
SRR1393596	Adipose-Visceral_(Omentum)		3.382	3.3	2.325
SRR1354117	Adipose-Visceral_(Omentum)		3.517	8.174	6.896
SRR1406437	Adipose-Visceral_(Omentum)		3.619	6.558	4.837
SRR816177	Adipose-Visceral_(Omentum)		3.654	4.006	2.721
SRR1470420	Adipose-Visceral_(Omentum)		3.662	7.602	7.271
SRR1361326	Adipose-Visceral_(Omentum)		3.763	8.47	8.483
SRR1447962	Adipose-Visceral_(Omentum)		3.843	7.261	8.996
SRR1394836	Adipose-Visceral_(Omentum)		3.926	7.396	3.137
SRR1070713	Adipose-Visceral_(Omentum)		3.935	6.972	10.278
SRR818002	Adipose-Visceral_(Omentum)		4.019	6.729	3.935
SRR1383907	Adipose-Visceral_(Omentum)		4.261	7.791	9.42
SRR1308650	Adipose-Visceral_(Omentum)		4.332	6.645	3.919
SRR1456185	Adipose-Visceral_(Omentum)		4.448	6.015	3.976
SRR1409465	Adipose-Visceral_(Omentum)		4.448	7.605	1.969
SRR1350153	Adipose-Visceral_(Omentum)		4.496	5.659	8.111
SRR1446627	Adipose-Visceral_(Omentum)		4.535	6.964	4.498
SRR1380208	Adipose-Visceral_(Omentum)		4.614	7.434	5.788
SRR1392676	Adipose-Visceral_(Omentum)		4.694	8.864	8.213
SRR1337010	Adipose-Visceral_(Omentum)		4.925	10.619	13.709
SRR1333953	Adipose-Visceral_(Omentum)		5.151	11.992	15.025
SRR1470459	Adipose-Visceral_(Omentum)		5.202	7.723	8.719
SRR1083752	Adipose-Visceral_(Omentum)		5.398	10.175	9.185
SRR1089619	Adipose-Visceral_(Omentum)		5.491	8.262	8.604
SRR1415637	Adipose-Visceral_(Omentum)		5.551	8.86	5.432
SRR1444324	Adipose-Visceral_(Omentum)		5.779	12.563	12.522
SRR1418628	Adipose-Visceral_(Omentum)		5.783	6.21	3.049
SRR1370551	Adipose-Visceral_(Omentum)		5.972	6.019	3.532
SRR1316982	Adipose-Visceral_(Omentum)		6.278	11.64	12.752
SRR1405617	Adipose-Visceral_(Omentum)		6.391	8.48	3.973
SRR1470534	Adipose-Visceral_(Omentum)		6.406	14.121	8.805
SRR1346909	Adipose-Visceral_(Omentum)		6.46	9.078	6.79
SRR1069638	Adipose-Visceral_(Omentum)		6.876	12.173	12.842
SRR1377777	Adipose-Visceral_(Omentum)		7.095	11.55	10.252
SRR1356101	Adipose-Visceral_(Omentum)		7.694	12.307	9.007
SRR809987	Adipose-Visceral_(Omentum)		7.834	12.884	6.814
SRR1326205	Adipose-Visceral_(Omentum)		7.943	16.301	5.966
SRR1309963	Adipose-Visceral_(Omentum)		8.168	11.023	7.356
SRR1417809	Adipose-Visceral_(Omentum)		8.175	15.519	9.421
SRR1414139	Adipose-Visceral_(Omentum)		8.465	11.355	12.796
SRR1404909	Adipose-Visceral_(Omentum)		8.557	8.545	6.646
SRR1392774	Adipose-Visceral_(Omentum)		8.666	9.16	3.949
SRR1477906	Adipose-Visceral_(Omentum)		8.732	24.803	32.153
SRR1391856	Adipose-Visceral_(Omentum)		8.807	13.192	15.428
SRR1500891	Adipose-Visceral_(Omentum)		8.968	22.359	28.169
SRR1485931	Adipose-Visceral_(Omentum)		9.032	9.206	9.662
SRR1446481	Adipose-Visceral_(Omentum)		9.38	27.029	27.504
SRR1328845	Adipose-Visceral_(Omentum)		9.762	12.84	7.775
SRR1368692	Adipose-Visceral_(Omentum)		10.128	18.486	21.555
SRR1485357	Adipose-Visceral_(Omentum)		10.213	15.944	13.636
SRR1336415	Adipose-Visceral_(Omentum)		10.591	18.99	15.409
SRR1367920	Adipose-Visceral_(Omentum)		10.901	12.4	12.029
SRR1452246	Adipose-Visceral_(Omentum)		11.251	20.882	19.639
SRR1429603	Adipose-Visceral_(Omentum)		11.608	17.19	16.637
SRR1335140	Adipose-Visceral_(Omentum)		11.782	16.169	19.998
SRR1485870	Adipose-Visceral_(Omentum)		12.026	19.342	7.242
SRR1466792	Adipose-Visceral_(Omentum)		12.186	12.632	13.878
SRR1473529	Adipose-Visceral_(Omentum)		12.479	21.573	17.506
SRR1362755	Adipose-Visceral_(Omentum)		13.329	22.508	17.519
SRR1396294	Adipose-Visceral_(Omentum)		13.43	34.485	14.74
SRR1398074	Adipose-Visceral_(Omentum)		13.459	20.762	30.525
SRR1323577	Adipose-Visceral_(Omentum)		13.585	24.152	30.09
SRR655265	Adipose-Visceral_(Omentum)		13.591	23.741	11.162
SRR1429408	Adipose-Visceral_(Omentum)		14.015	38.089	41.615
SRR1094457	Adipose-Visceral_(Omentum)		14.043	22.934	9.821
SRR1498595	Adipose-Visceral_(Omentum)		14.103	22.699	6.089
SRR1500342	Adipose-Visceral_(Omentum)		14.209	54.869	65.723
SRR1490138	Adipose-Visceral_(Omentum)		14.416	12.032	12.782
SRR1385389	Adipose-Visceral_(Omentum)		14.683	19.173	22.197
SRR1416578	Adipose-Visceral_(Omentum)		14.848	27.455	26.334
SRR1362081	Adipose-Visceral_(Omentum)		15.124	21.308	16.498
SRR1430270	Adipose-Visceral_(Omentum)		15.753	40.557	43.918
SRR1486538	Adipose-Visceral_(Omentum)		16.085	23.464	39.284
SRR1349363	Adipose-Visceral_(Omentum)		16.318	26.909	18.333
SRR1355085	Adipose-Visceral_(Omentum)		16.575	42.098	44.974
SRR1347259	Adipose-Visceral_(Omentum)		16.581	24.032	28.36
SRR1348378	Adipose-Visceral_(Omentum)		16.739	31.094	21.244
SRR1471755	Adipose-Visceral_(Omentum)		17.003	53.88	19.003
SRR1489394	Adipose-Visceral_(Omentum)		17.262	23.565	10.484
SRR1320517	Adipose-Visceral_(Omentum)		17.267	22.838	12.093
SRR1333308	Adipose-Visceral_(Omentum)		17.319	23.197	9.653
SRR1324085	Adipose-Visceral_(Omentum)		17.382	24.677	21.835
SRR1499303	Adipose-Visceral_(Omentum)		17.685	24.247	31.602
SRR1379198	Adipose-Visceral_(Omentum)		17.71	30.899	36.846
SRR1392943	Adipose-Visceral_(Omentum)		17.848	32.066	26.125
SRR1437622	Adipose-Visceral_(Omentum)		18.202	69.909	78.85
SRR1317631	Adipose-Visceral_(Omentum)		18.255	26.762	30.744
SRR1369129	Adipose-Visceral_(Omentum)		18.687	31.749	21.563
SRR1446738	Adipose-Visceral_(Omentum)		19.504	42.867	47.643
SRR1419692	Adipose-Visceral_(Omentum)		19.549	29.224	27.648
SRR1418085	Adipose-Visceral_(Omentum)		19.812	32.249	39.003
SRR1401990	Adipose-Visceral_(Omentum)		20.07	50.629	49.551
SRR1433232	Adipose-Visceral_(Omentum)		20.839	32.033	31.025
SRR1490721	Adipose-Visceral_(Omentum)		21.027	53.873	57.73
SRR1415379	Adipose-Visceral_(Omentum)		21.065	51.168	63.849
SRR1356468	Adipose-Visceral_(Omentum)		21.337	43.235	47.252
SRR1378109	Adipose-Visceral_(Omentum)		21.48	51.865	53.308
SRR1349911	Adipose-Visceral_(Omentum)		22.344	39.466	51.034
SRR1410866	Adipose-Visceral_(Omentum)		22.513	51.108	65.303
SRR1377696	Adipose-Visceral_(Omentum)		22.773	44.021	33.696
SRR1478251	Adipose-Visceral_(Omentum)		22.906	52.445	75.639
SRR1485631	Adipose-Visceral_(Omentum)		23.36	28.408	31.957
SRR1485830	Adipose-Visceral_(Omentum)		24.236	43.882	65.654
SRR1401252	Adipose-Visceral_(Omentum)		24.386	27.65	21.324
SRR1346689	Adipose-Visceral_(Omentum)		24.818	56.417	63.096
SRR1407112	Adipose-Visceral_(Omentum)		24.886	41.573	28.302
SRR1431781	Adipose-Visceral_(Omentum)		25.146	55.484	45.199
SRR1486845	Adipose-Visceral_(Omentum)		25.2	55.092	68.219
SRR1377820	Adipose-Visceral_(Omentum)		25.302	52.321	81.93
SRR1379065	Adipose-Visceral_(Omentum)		25.357	37.495	56.823
SRR808196	Adipose-Visceral_(Omentum)		25.875	53.016	45.167
SRR1326143	Adipose-Visceral_(Omentum)		26.455	61.153	57.757
SRR1445655	Adipose-Visceral_(Omentum)		26.485	33.261	23.85
SRR1374608	Adipose-Visceral_(Omentum)		26.98	39.873	37.491
SRR1332648	Adipose-Visceral_(Omentum)		27.665	48.211	46.276
SRR1365894	Adipose-Visceral_(Omentum)		27.902	45.258	66.65
SRR1308882	Adipose-Visceral_(Omentum)		28.13	65.791	87.928
SRR1430591	Adipose-Visceral_(Omentum)		29.235	76.601	95.209
SRR1402285	Adipose-Visceral_(Omentum)		29.649	47.749	51.623
SRR1442422	Adipose-Visceral_(Omentum)		29.825	52.602	63.315
SRR1377599	Adipose-Visceral_(Omentum)		29.962	94.877	101.365
SRR1458552	Adipose-Visceral_(Omentum)		30.59	48.117	42.55
SRR1414916	Adipose-Visceral_(Omentum)		30.947	67.494	87.631
SRR1499935	Adipose-Visceral_(Omentum)		31.005	55.673	57.349
SRR1333395	Adipose-Visceral_(Omentum)		31.057	72.049	88.409
SRR1434712	Adipose-Visceral_(Omentum)		32.011	51.861	50.087
SRR1413284	Adipose-Visceral_(Omentum)		32.281	63.454	72.012
SRR1480854	Adipose-Visceral_(Omentum)		32.383	40.141	50.549
SRR1444203	Adipose-Visceral_(Omentum)		32.466	91.776	113.129
SRR1353710	Adipose-Visceral_(Omentum)		34.323	70.086	46.593
SRR810665	Adipose-Visceral_(Omentum)		34.662	76.662	63.296
SRR1322840	Adipose-Visceral_(Omentum)		35.051	46.467	38.807
SRR1384776	Adipose-Visceral_(Omentum)		37.274	63.821	28.095
SRR1403154	Adipose-Visceral_(Omentum)		37.91	55.292	39.514
SRR1476525	Adipose-Visceral_(Omentum)		37.994	68.997	73.303
SRR1351212	Adipose-Visceral_(Omentum)		40.177	57.117	52.909
SRR1309248	Adipose-Visceral_(Omentum)		40.247	70.719	72.968
SRR1489648	Adipose-Visceral_(Omentum)		44.318	99.63	141.102
SRR1430910	Adipose-Visceral_(Omentum)		50.639	128.636	136.31
SRR1417632	Adipose-Visceral_(Omentum)		52.876	140.04	173.608
SRR1421327	Adipose-Visceral_(Omentum)		53.368	94.102	97.219
SRR1091302	Adipose-Visceral_(Omentum)		55.911	89.663	95.948
SRR1333485	Adipose-Visceral_(Omentum)		65.263	96.494	65.266
SRR2135287	Adrenal_Gland	Adrenal_Gland	0	0	0
SRR1345806	Adrenal_Gland		0.762	3.959	4.014
SRR1350503	Adrenal_Gland		0.942	2.236	0.718
SRR1332403	Adrenal_Gland		1.014	3.518	0.522
SRR1455825	Adrenal_Gland		1.034	3.779	3.218
SRR1092329	Adrenal_Gland		1.083	3.346	1.594
SRR1310231	Adrenal_Gland		1.093	2.965	2.716
SRR1331198	Adrenal_Gland		1.169	2.539	2.812
SRR1092686	Adrenal_Gland		1.197	5.681	4.99
SRR811631	Adrenal_Gland		1.206	1.889	2.172
SRR1323360	Adrenal_Gland		1.214	2.81	1.543
SRR1094144	Adrenal_Gland		1.251	6.105	4.063
SRR1480831	Adrenal_Gland		1.335	1.807	1.411
SRR1311531	Adrenal_Gland		1.348	2.464	1.999
SRR1400507	Adrenal_Gland		1.378	4.442	2.627
SRR1099598	Adrenal_Gland		1.406	1.978	0.26
SRR1500382	Adrenal_Gland		1.42	2.602	2.33
SRR1398114	Adrenal_Gland		1.456	3.21	2.383
SRR1378179	Adrenal_Gland		1.457	3.78	4.101
SRR1346755	Adrenal_Gland		1.468	2.911	3.887
SRR1331900	Adrenal_Gland		1.473	3.567	3.203
SRR1400141	Adrenal_Gland		1.501	4.766	4.45
SRR1337666	Adrenal_Gland		1.598	2.207	2.274
SRR1353076	Adrenal_Gland		1.615	2.391	1.588
SRR1070913	Adrenal_Gland		1.641	4.187	2.835
SRR1392525	Adrenal_Gland		1.654	2.375	1.237
SRR1454785	Adrenal_Gland		1.658	2.394	2.947
SRR1322046	Adrenal_Gland		1.664	2.451	1.919
SRR816495	Adrenal_Gland		1.703	4.016	2.938
SRR1416713	Adrenal_Gland		1.705	4.153	3.525
SRR1322683	Adrenal_Gland		1.728	2.808	4.239
SRR1498374	Adrenal_Gland		1.791	3.407	5.342
SRR1479977	Adrenal_Gland		1.822	4.008	3.381
SRR818694	Adrenal_Gland		1.947	3.965	1.849
SRR1093721	Adrenal_Gland		1.959	4.865	6.319
SRR1308778	Adrenal_Gland		1.961	4.09	3.543
SRR1308035	Adrenal_Gland		1.967	3.428	3.316
SRR1085590	Adrenal_Gland		1.973	2.771	2.354
SRR1445304	Adrenal_Gland		1.981	5.433	5.947
SRR1069421	Adrenal_Gland		2.04	3.835	2.707
SRR1075314	Adrenal_Gland		2.049	7.63	4.163
SRR1472529	Adrenal_Gland		2.095	5.009	4.583
SRR1322747	Adrenal_Gland		2.167	5.455	5.181
SRR1446961	Adrenal_Gland		2.179	3.844	2.945
SRR811237	Adrenal_Gland		2.261	6.548	5.82
SRR1392055	Adrenal_Gland		2.31	6.153	3.823
SRR1391494	Adrenal_Gland		2.376	5.253	4.674
SRR1432719	Adrenal_Gland		2.384	5.861	3.845
SRR1092160	Adrenal_Gland		2.506	4.72	5.831
SRR1072626	Adrenal_Gland		2.547	3.898	4.28
SRR1073365	Adrenal_Gland		2.578	3.851	1.402
SRR1417364	Adrenal_Gland		2.594	4.698	2.546
SRR808862	Adrenal_Gland		2.621	7.883	5.29
SRR1451921	Adrenal_Gland		2.633	6.678	7.317
SRR1452803	Adrenal_Gland		2.682	3.621	2.774
SRR1359080	Adrenal_Gland		2.686	5.427	5.147
SRR1333263	Adrenal_Gland		2.754	7.735	6.579
SRR1091476	Adrenal_Gland		2.805	4.294	3.866
SRR1364034	Adrenal_Gland		2.84	6.931	5.471
SRR1453093	Adrenal_Gland		2.849	6.282	6.063
SRR1099694	Adrenal_Gland		2.91	7.397	5.754
SRR1416979	Adrenal_Gland		2.94	6.906	4.408
SRR1347412	Adrenal_Gland		3.045	4.768	6.241
SRR810129	Adrenal_Gland		3.104	8.135	8.538
SRR1319419	Adrenal_Gland		3.107	9.289	12.117
SRR1320300	Adrenal_Gland		3.13	5.399	3.801
SRR1325752	Adrenal_Gland		3.131	6.957	4.545
SRR1100496	Adrenal_Gland		3.261	5.274	5.673
SRR1491257	Adrenal_Gland		3.272	7.05	3.547
SRR1399335	Adrenal_Gland		3.394	7.022	4.896
SRR1083824	Adrenal_Gland		3.456	7.986	5.445
SRR1073775	Adrenal_Gland		3.525	4.881	5.697
SRR1076632	Adrenal_Gland		3.777	5.626	8.215
SRR1309141	Adrenal_Gland		3.874	12.449	11.02
SRR1088365	Adrenal_Gland		3.874	4.802	4.767
SRR1320536	Adrenal_Gland		3.979	4.905	4.116
SRR1419015	Adrenal_Gland		4.016	5.423	7.586
SRR1437576	Adrenal_Gland		4.046	4.235	6.826
SRR1357276	Adrenal_Gland		4.196	7.62	5.133
SRR1466663	Adrenal_Gland		4.434	13.098	16.143
SRR1403322	Adrenal_Gland		5.084	6.636	4.154
SRR1384456	Adrenal_Gland		5.201	6.318	8.599
SRR1448008	Adrenal_Gland		5.323	10.975	9.535
SRR1475952	Adrenal_Gland		5.567	13.001	15.301
SRR1074474	Adrenal_Gland		5.828	8.611	12.589
SRR1380293	Adrenal_Gland		6.005	7.577	7.171
SRR1329811	Adrenal_Gland		6.03	6.001	8.453
SRR1366873	Adrenal_Gland		6.51	11.049	14.998
SRR1486650	Adrenal_Gland		6.798	9.718	7.508
SRR1093954	Adrenal_Gland		6.833	9.091	13.151
SRR1086046	Adrenal_Gland		6.952	8.343	8.482
SRR1089950	Adrenal_Gland		7.046	8.086	3.554
SRR1377905	Adrenal_Gland		7.093	13.954	19.951
SRR812246	Adrenal_Gland		7.11	16.073	14.389
SRR1446007	Adrenal_Gland		7.19	11.412	4.181
SRR1500282	Adrenal_Gland		7.695	8.624	3.946
SRR1321029	Adrenal_Gland		7.871	13.928	9.732
SRR1400730	Adrenal_Gland		8.278	9.246	5.998
SRR1452099	Adrenal_Gland		8.571	14.909	10.386
SRR1083892	Adrenal_Gland		9.45	10.316	10.562
SRR1351390	Adrenal_Gland		9.656	10.417	11.463
SRR1327723	Adrenal_Gland		9.749	14.707	15.64
SRR1407226	Adrenal_Gland		9.782	12.386	10.084
SRR1082733	Adrenal_Gland		9.809	13.302	12.658
SRR1349585	Adrenal_Gland		9.832	13.407	13.782
SRR1445111	Adrenal_Gland		10.412	13.895	14.557
SRR1398905	Adrenal_Gland		10.472	12.417	5.367
SRR816865	Adrenal_Gland		11.096	31.813	9.635
SRR1357064	Adrenal_Gland		11.125	13.528	16.055
SRR1402051	Adrenal_Gland		11.77	19.397	17.739
SRR1415567	Adrenal_Gland		11.925	21.118	22.967
SRR1407428	Adrenal_Gland		13.312	19.448	15.007
SRR1082616	Adrenal_Gland		13.447	25.227	31.843
SRR1433272	Adrenal_Gland		14.546	17.56	15.059
SRR1089479	Adrenal_Gland		14.551	21.839	32.542
SRR1500306	Adrenal_Gland		14.79	19.339	30.582
SRR1099427	Adrenal_Gland		16.207	32.488	34.383
SRR1085951	Adrenal_Gland		16.895	24.137	21.01
SRR1082035	Adrenal_Gland		17.516	39.259	39.948
SRR1093625	Adrenal_Gland		17.877	27.985	30.263
SRR809873	Adrenal_Gland		18.581	28.949	25.794
SRR1099378	Adrenal_Gland		22.78	27.542	31.189
SRR814407	Adrenal_Gland		22.899	28.365	29.023
SRR1352346	Adrenal_Gland		23.764	46.027	30.389
SRR817649	Adrenal_Gland		26.389	62.651	41.636
SRR1319363	Adrenal_Gland		30.104	121.238	150.539
SRR1076823	Adrenal_Gland		40.982	67.247	76.402
SRR1322536	Adrenal_Gland		46.681	47.386	51.153
SRR2135328	Artery-Aorta	Artery-Aorta	0	0	0
SRR2135291	Artery-Aorta		0	0	0
SRR1368668	Artery-Aorta		0.295	1.397	0.54
SRR1332694	Artery-Aorta		0.436	2.163	1.778
SRR1324269	Artery-Aorta		0.567	2.054	0.159
SRR819293	Artery-Aorta		0.612	2.512	2.898
SRR1358755	Artery-Aorta		0.674	2.378	1.198
SRR1499849	Artery-Aorta		0.738	3.653	1.431
SRR1332488	Artery-Aorta		0.891	3.483	2.062
SRR1329624	Artery-Aorta		0.919	3.874	3.817
SRR1399711	Artery-Aorta		0.93	3.662	2.975
SRR1070111	Artery-Aorta		0.965	1.772	0.995
SRR1435136	Artery-Aorta		0.966	2.5	2.458
SRR1078586	Artery-Aorta		1.042	2.38	3.759
SRR1456375	Artery-Aorta		1.052	1.618	3.778
SRR1403110	Artery-Aorta		1.065	3.684	1.055
SRR1415439	Artery-Aorta		1.068	2.993	3.393
SRR1309382	Artery-Aorta		1.079	6.017	6.229
SRR1420728	Artery-Aorta		1.083	3.121	1.71
SRR1459679	Artery-Aorta		1.129	1.497	0.479
SRR1093673	Artery-Aorta		1.144	6.038	6.711
SRR1419279	Artery-Aorta		1.235	2.621	1.026
SRR1319443	Artery-Aorta		1.246	3.366	2.568
SRR1391529	Artery-Aorta		1.249	2.422	1.124
SRR816565	Artery-Aorta		1.256	4.076	2.912
SRR1088217	Artery-Aorta		1.26	4.159	4.028
SRR1069376	Artery-Aorta		1.391	2.479	2.662
SRR1380375	Artery-Aorta		1.393	2.531	2.912
SRR1488017	Artery-Aorta		1.395	2.225	0.714
SRR1085159	Artery-Aorta		1.396	5.535	5.037
SRR1076343	Artery-Aorta		1.557	3.553	2.556
SRR1072749	Artery-Aorta		1.602	3.587	3.793
SRR1399135	Artery-Aorta		1.609	3.075	3.997
SRR1453950	Artery-Aorta		1.632	5.25	6.729
SRR1475587	Artery-Aorta		1.68	3.36	3.111
SRR1466752	Artery-Aorta		1.683	4.416	6.47
SRR1375756	Artery-Aorta		1.729	3.769	2.102
SRR1404105	Artery-Aorta		1.735	6.193	6.392
SRR1079023	Artery-Aorta		1.757	3.898	4.304
SRR1334670	Artery-Aorta		1.777	5.61	5.726
SRR815092	Artery-Aorta		1.783	6.093	5.554
SRR654850	Artery-Aorta		1.81	6.598	6.763
SRR1444412	Artery-Aorta		1.812	3.928	2.792
SRR1381841	Artery-Aorta		1.815	5.195	2.526
SRR1454931	Artery-Aorta		1.828	6.077	3.997
SRR1401909	Artery-Aorta		1.832	4.423	4.312
SRR1399757	Artery-Aorta		1.845	5.314	2.712
SRR1474600	Artery-Aorta		1.851	4.877	4.29
SRR818999	Artery-Aorta		1.869	4.436	3.715
SRR1097501	Artery-Aorta		1.914	4.184	4.305
SRR1071644	Artery-Aorta		1.951	3.824	4.815
SRR808914	Artery-Aorta		1.961	2.518	1.631
SRR1381733	Artery-Aorta		1.972	3.061	3.542
SRR818232	Artery-Aorta		2.093	5.573	3.806
SRR1359803	Artery-Aorta		2.12	4.993	4.391
SRR1353028	Artery-Aorta		2.127	6.467	7.318
SRR1075028	Artery-Aorta		2.13	8.831	2.031
SRR1095840	Artery-Aorta		2.156	5.326	4.446
SRR1474351	Artery-Aorta		2.164	4.354	6.445
SRR1476231	Artery-Aorta		2.166	2.59	2.223
SRR1478341	Artery-Aorta		2.176	3.279	6
SRR1332208	Artery-Aorta		2.179	5.083	4.24
SRR1477711	Artery-Aorta		2.286	3.733	4.22
SRR1380952	Artery-Aorta		2.297	2.712	5.89
SRR1311877	Artery-Aorta		2.321	6.853	5.99
SRR1320827	Artery-Aorta		2.37	6.95	8.02
SRR1355415	Artery-Aorta		2.39	4.222	6.052
SRR1358539	Artery-Aorta		2.397	5.697	3.632
SRR1360338	Artery-Aorta		2.409	6.104	2.978
SRR810201	Artery-Aorta		2.413	3.97	2.316
SRR1480240	Artery-Aorta		2.436	5.072	3.985
SRR1075579	Artery-Aorta		2.504	4.983	4.245
SRR1396877	Artery-Aorta		2.511	6.459	9.925
SRR1332993	Artery-Aorta		2.562	4.736	6.233
SRR1480176	Artery-Aorta		2.599	3.037	5.393
SRR1444541	Artery-Aorta		2.669	6.775	7.68
SRR1480131	Artery-Aorta		2.695	6.481	2.827
SRR1084276	Artery-Aorta		2.748	4.463	5.464
SRR1376334	Artery-Aorta		2.758	6.933	4.918
SRR817744	Artery-Aorta		2.797	6.703	4.739
SRR1325771	Artery-Aorta		2.818	3.824	2.194
SRR809470	Artery-Aorta		2.869	6.978	2.1
SRR1397837	Artery-Aorta		2.889	8.61	9.737
SRR1397971	Artery-Aorta		2.957	9.808	9.912
SRR813632	Artery-Aorta		3.02	6.173	5.47
SRR1081910	Artery-Aorta		3.031	8.274	3.055
SRR808351	Artery-Aorta		3.117	6.824	6.314
SRR1367005	Artery-Aorta		3.296	5.222	4.806
SRR1094027	Artery-Aorta		3.39	6.186	4.839
SRR1472998	Artery-Aorta		3.654	6.982	5.973
SRR1385319	Artery-Aorta		3.685	6.82	4.237
SRR1470727	Artery-Aorta		3.975	6.728	3.538
SRR1080148	Artery-Aorta		4.01	7.782	7.392
SRR1081519	Artery-Aorta		4.071	8.614	8.091
SRR1398207	Artery-Aorta		4.116	10.03	10.244
SRR1099809	Artery-Aorta		4.13	8.037	7.695
SRR811819	Artery-Aorta		4.143	13.492	5.443
SRR1317040	Artery-Aorta		4.336	6.307	4.013
SRR1456114	Artery-Aorta		4.402	6.692	9.129
SRR811333	Artery-Aorta		4.468	10.909	9.967
SRR1311441	Artery-Aorta		4.619	9.19	8.206
SRR1457792	Artery-Aorta		4.669	5.746	6.695
SRR1354620	Artery-Aorta		4.67	8.559	11.701
SRR1094430	Artery-Aorta		4.758	14.056	10.933
SRR1335113	Artery-Aorta		4.847	14.21	19.163
SRR1417936	Artery-Aorta		5.126	26.55	30.518
SRR1081137	Artery-Aorta		5.723	8.51	11.279
SRR1079998	Artery-Aorta		5.924	13.698	12.94
SRR1317513	Artery-Aorta		5.955	14.098	9.611
SRR1087173	Artery-Aorta		6.079	12.381	14.762
SRR812673	Artery-Aorta		6.096	12.416	9.026
SRR1441868	Artery-Aorta		6.284	8.51	8.589
SRR1387155	Artery-Aorta		6.594	11.515	9.725
SRR1345715	Artery-Aorta		6.648	10.092	6.501
SRR1408055	Artery-Aorta		6.744	14.752	22.208
SRR1083286	Artery-Aorta		6.805	11.515	16.518
SRR1328780	Artery-Aorta		7.018	20.131	12.666
SRR1413160	Artery-Aorta		7.139	10.599	3.451
SRR1072078	Artery-Aorta		7.181	16.662	8.628
SRR1398947	Artery-Aorta		7.21	17.541	17.011
SRR1367478	Artery-Aorta		7.246	12.143	11.582
SRR1395914	Artery-Aorta		7.346	15.822	10.982
SRR1090861	Artery-Aorta		7.467	15.542	14.136
SRR1418856	Artery-Aorta		7.468	15.152	11.737
SRR1083076	Artery-Aorta		7.496	13.023	15.143
SRR1084460	Artery-Aorta		7.67	14.547	15.075
SRR1447715	Artery-Aorta		7.958	10.056	9.178
SRR1396840	Artery-Aorta		7.983	10.512	15.069
SRR1442630	Artery-Aorta		8.071	14.063	7.624
SRR1476863	Artery-Aorta		8.147	19.304	19.803
SRR1436804	Artery-Aorta		8.321	10.581	8.157
SRR1087875	Artery-Aorta		8.343	15.94	19.479
SRR1096638	Artery-Aorta		8.931	21.369	29.485
SRR1374198	Artery-Aorta		9.007	12.593	8.044
SRR1420432	Artery-Aorta		9.061	16.752	20.778
SRR1456161	Artery-Aorta		9.213	14.659	21.572
SRR1345454	Artery-Aorta		9.379	18.244	7.166
SRR1345390	Artery-Aorta		9.47	14.626	11.33
SRR1431326	Artery-Aorta		9.569	19.566	21.531
SRR1458314	Artery-Aorta		9.623	15.972	20.802
SRR1074478	Artery-Aorta		10.526	14.043	10.646
SRR1319520	Artery-Aorta		10.604	16.057	11.301
SRR1356266	Artery-Aorta		10.693	20.181	14.949
SRR809785	Artery-Aorta		10.697	19.141	10.904
SRR1090580	Artery-Aorta		10.709	26.363	40.163
SRR1087415	Artery-Aorta		10.739	12.963	11.867
SRR1309898	Artery-Aorta		10.848	14.692	17.383
SRR1379324	Artery-Aorta		10.89	17.508	7.01
SRR1418581	Artery-Aorta		11.085	13.938	7.005
SRR1337684	Artery-Aorta		11.439	19.076	21.93
SRR1329575	Artery-Aorta		11.556	20.367	23.227
SRR1086393	Artery-Aorta		11.797	24.766	23.945
SRR1413223	Artery-Aorta		11.818	25.737	33.152
SRR1325733	Artery-Aorta		12.052	23.961	27.388
SRR1406582	Artery-Aorta		12.113	22.398	35.586
SRR810367	Artery-Aorta		12.314	30.09	23.391
SRR1100370	Artery-Aorta		12.356	29.444	28.477
SRR1367807	Artery-Aorta		12.499	27.305	29.586
SRR1378992	Artery-Aorta		12.528	18.162	23.759
SRR1398352	Artery-Aorta		12.765	33.973	40.568
SRR1332187	Artery-Aorta		13.287	25.427	16.219
SRR1354363	Artery-Aorta		13.315	17.568	25.163
SRR1389108	Artery-Aorta		13.772	21.732	12.805
SRR1100564	Artery-Aorta		14.127	25.612	28.584
SRR1074622	Artery-Aorta		14.218	31.506	14.716
SRR1318541	Artery-Aorta		14.384	21.878	25.794
SRR1384258	Artery-Aorta		14.4	39.179	53.491
SRR1365963	Artery-Aorta		15.002	25.209	14.217
SRR1488388	Artery-Aorta		15.082	22.881	19.195
SRR1418667	Artery-Aorta		15.199	23.336	16.154
SRR1456862	Artery-Aorta		15.695	34.422	36.293
SRR1399821	Artery-Aorta		15.761	22.073	16.864
SRR808836	Artery-Aorta		15.87	28.259	10.705
SRR1445856	Artery-Aorta		16.227	47.797	53.477
SRR1478700	Artery-Aorta		16.283	32.791	58.982
SRR1311935	Artery-Aorta		16.568	16.987	12.837
SRR808044	Artery-Aorta		17.231	28.962	11.664
SRR1474577	Artery-Aorta		17.235	23.313	27.57
SRR1073705	Artery-Aorta		17.235	24.124	28.472
SRR1083604	Artery-Aorta		17.485	27.782	25.971
SRR1386730	Artery-Aorta		17.514	33.897	36.328
SRR1471672	Artery-Aorta		17.69	30.625	48.926
SRR1365270	Artery-Aorta		17.752	29.474	33.672
SRR1486780	Artery-Aorta		17.883	30.821	31.017
SRR1417787	Artery-Aorta		17.92	22.804	20.632
SRR1375462	Artery-Aorta		18.847	28.867	42.455
SRR1070641	Artery-Aorta		19.473	37.454	51.281
SRR1096149	Artery-Aorta		20.518	25.087	23.514
SRR1089006	Artery-Aorta		20.569	25.888	33.597
SRR1441335	Artery-Aorta		20.793	30.711	30.663
SRR1500846	Artery-Aorta		20.871	29.425	21.426
SRR1444763	Artery-Aorta		20.897	21.136	20.122
SRR1321165	Artery-Aorta		20.897	30.209	19.135
SRR808152	Artery-Aorta		21.042	45.565	31.948
SRR1383000	Artery-Aorta		23.833	78.822	87.782
SRR1332816	Artery-Aorta		24.421	42.132	54.205
SRR1439994	Artery-Aorta		26.959	52.577	83.399
SRR1441998	Artery-Aorta		27.5	43.597	58.206
SRR1334419	Artery-Aorta		27.586	40.411	19.227
SRR1082283	Artery-Aorta		27.988	40.237	44.914
SRR1077090	Artery-Aorta		28.827	39.15	44.187
SRR1458243	Artery-Aorta		30.041	66.588	95.849
SRR1369172	Artery-Aorta		30.843	39.451	57.692
SRR1351104	Artery-Aorta		32.218	53.128	69.67
SRR1322643	Artery-Aorta		36.169	67.107	81.545
SRR1443268	Artery-Aorta		43.02	54.812	63.833
SRR1092112	Artery-Aorta		43.348	80.482	98.776
SRR1318920	Artery-Aorta		80.001	85.37	98.329
SRR1079330	Artery-Coronary	Artery-Coronary	0	3.033	2.093
SRR1327473	Artery-Coronary		0.225	2.901	3.739
SRR1440541	Artery-Coronary		0.332	0.761	1.356
SRR1327933	Artery-Coronary		0.379	3.14	3.263
SRR813471	Artery-Coronary		0.398	4.021	3.774
SRR1091622	Artery-Coronary		0.447	0.963	0.679
SRR1070308	Artery-Coronary		0.456	2.888	1.933
SRR1327855	Artery-Coronary		0.566	5.069	5.189
SRR1392593	Artery-Coronary		0.588	1.694	2.588
SRR821846	Artery-Coronary		0.823	2.768	2.497
SRR1485380	Artery-Coronary		0.876	3.892	6.271
SRR1309403	Artery-Coronary		0.93	3.003	1.209
SRR1416617	Artery-Coronary		0.95	4.444	3.578
SRR1376228	Artery-Coronary		0.964	4.717	3.424
SRR1095985	Artery-Coronary		1.096	1.454	1.329
SRR1419062	Artery-Coronary		1.108	4.284	6.589
SRR1472370	Artery-Coronary		1.125	2.468	1.392
SRR1453127	Artery-Coronary		1.2	5.332	5.616
SRR1358060	Artery-Coronary		1.204	5.168	4.935
SRR1081473	Artery-Coronary		1.226	2.45	1.876
SRR1089713	Artery-Coronary		1.239	6.173	5.482
SRR1435982	Artery-Coronary		1.251	2.237	0.841
SRR1392835	Artery-Coronary		1.306	2.974	0.944
SRR1351147	Artery-Coronary		1.375	3.773	4.822
SRR1414749	Artery-Coronary		1.393	2.343	1.124
SRR1084626	Artery-Coronary		1.409	3.032	1.718
SRR1500931	Artery-Coronary		1.421	2.281	1.335
SRR1367566	Artery-Coronary		1.428	3.194	1.036
SRR1098405	Artery-Coronary		1.451	6.057	7.332
SRR1079502	Artery-Coronary		1.492	4.907	1.327
SRR812036	Artery-Coronary		1.59	2.866	1.994
SRR1480501	Artery-Coronary		1.629	2.112	1.197
SRR1441355	Artery-Coronary		1.648	4.219	5.502
SRR1348839	Artery-Coronary		1.659	6.088	8.58
SRR1380231	Artery-Coronary		1.708	4.21	3.537
SRR1071856	Artery-Coronary		1.799	6.471	4.835
SRR1442800	Artery-Coronary		1.808	5.717	2.966
SRR1394125	Artery-Coronary		1.834	2.276	0.025
SRR1073923	Artery-Coronary		1.946	3.242	4.896
SRR1068832	Artery-Coronary		1.987	4.179	2.964
SRR1421262	Artery-Coronary		2.116	3.043	2.572
SRR1089375	Artery-Coronary		2.168	7.56	11.231
SRR808172	Artery-Coronary		2.209	4.155	3.328
SRR1403980	Artery-Coronary		2.218	7.723	10.865
SRR1419476	Artery-Coronary		2.391	7.741	5.423
SRR819583	Artery-Coronary		2.431	3.564	2.635
SRR1472057	Artery-Coronary		2.556	5.315	2.071
SRR1367761	Artery-Coronary		2.611	2.695	3.231
SRR1489092	Artery-Coronary		2.618	5.72	2.403
SRR1413584	Artery-Coronary		2.635	6.812	7.888
SRR1079189	Artery-Coronary		2.695	4.535	3.038
SRR1074790	Artery-Coronary		2.908	3.815	4.767
SRR1420006	Artery-Coronary		2.934	5.231	2.735
SRR1347042	Artery-Coronary		2.987	10.271	12.009
SRR1401317	Artery-Coronary		3.418	7.552	7.029
SRR1093218	Artery-Coronary		3.43	6.251	3.638
SRR1072948	Artery-Coronary		3.438	11.594	12.79
SRR1351521	Artery-Coronary		3.575	13.89	13.539
SRR1403072	Artery-Coronary		3.588	7.62	9.014
SRR1074116	Artery-Coronary		3.605	9.168	3.306
SRR1421444	Artery-Coronary		3.609	9.903	6.63
SRR1417588	Artery-Coronary		3.794	8.253	9.373
SRR1476736	Artery-Coronary		3.808	14.131	17.779
SRR1471243	Artery-Coronary		3.978	7.687	7.549
SRR1382591	Artery-Coronary		4.078	7.536	7.266
SRR1471312	Artery-Coronary		4.629	7.718	11.166
SRR1406936	Artery-Coronary		4.642	9.23	6.389
SRR1417154	Artery-Coronary		4.878	7.168	2.84
SRR1090145	Artery-Coronary		4.89	11.833	11.007
SRR1395857	Artery-Coronary		4.994	12.093	14.78
SRR1456274	Artery-Coronary		5.233	7.904	13.752
SRR1338346	Artery-Coronary		5.406	13.468	18.753
SRR1071313	Artery-Coronary		5.678	11.62	15.107
SRR1475885	Artery-Coronary		6.204	9.183	3.771
SRR1435330	Artery-Coronary		6.247	16.365	10.907
SRR1336593	Artery-Coronary		6.498	7.413	12.596
SRR1421420	Artery-Coronary		6.893	16.06	9.387
SRR821388	Artery-Coronary		6.945	11.993	3.358
SRR1357323	Artery-Coronary		7.421	9.984	4.256
SRR1362848	Artery-Coronary		7.436	16.607	4.351
SRR1320712	Artery-Coronary		7.955	7.021	6.091
SRR1404555	Artery-Coronary		8.113	17.178	12.386
SRR1365791	Artery-Coronary		8.549	15.827	13.018
SRR1332928	Artery-Coronary		8.549	21.741	24.997
SRR1091890	Artery-Coronary		8.691	13.736	14.836
SRR1338195	Artery-Coronary		10.623	20.566	24.738
SRR1456075	Artery-Coronary		10.984	15.71	6.51
SRR1362906	Artery-Coronary		11.328	20.587	6.755
SRR1081543	Artery-Coronary		11.752	12.935	14.644
SRR1308086	Artery-Coronary		11.81	19.646	7.826
SRR1472749	Artery-Coronary		12.514	18.998	9.889
SRR1472214	Artery-Coronary		12.537	18.1	11.873
SRR1328073	Artery-Coronary		12.697	24.923	11.298
SRR1437035	Artery-Coronary		12.993	15.873	11.913
SRR1500732	Artery-Coronary		13.185	40.582	51.805
SRR1384754	Artery-Coronary		13.259	22.532	12.036
SRR1098450	Artery-Coronary		15.055	23.47	27.582
SRR1360299	Artery-Coronary		15.341	27.435	24.233
SRR1500030	Artery-Coronary		15.375	18.791	14.633
SRR1350609	Artery-Coronary		16.343	20.304	14.407
SRR1349099	Artery-Coronary		16.415	22.672	28.883
SRR1487993	Artery-Coronary		17.784	22.236	25.556
SRR1415487	Artery-Coronary		17.895	26.585	7.957
SRR1317257	Artery-Coronary		18.403	34.068	39.995
SRR1311622	Artery-Coronary		18.764	22.92	34.951
SRR1446050	Artery-Coronary		18.84	25.93	26.808
SRR1096736	Artery-Coronary		19.417	26.052	26.771
SRR1076916	Artery-Coronary		21.167	30.655	17.044
SRR1098312	Artery-Coronary		21.867	37.959	39.287
SRR1093906	Artery-Coronary		22.279	24.985	16.54
SRR1354071	Artery-Coronary		22.293	35.257	44.387
SRR1396166	Artery-Coronary		25.208	37.706	35.254
SRR1479699	Artery-Coronary		26.108	42.836	40.787
SRR1420169	Artery-Coronary		28.313	35.545	20.482
SRR1354553	Artery-Coronary		35.696	56.05	88.516
SRR1387494	Artery-Coronary		35.997	48.469	58.783
SRR808752	Artery-Coronary		36.776	43.05	45.62
SRR1435206	Artery-Coronary		39.265	52.238	58.876
SRR820492	Artery-Coronary		69.363	121.782	103.435
SRR655720	Artery-Tibial	Artery-Tibial	0	1.735	0
SRR603365	Artery-Tibial		0	0	0
SRR1323252	Artery-Tibial		0.164	0.981	0.018
SRR613568	Artery-Tibial		0.405	1.512	0
SRR663537	Artery-Tibial		0.426	0.992	0
SRR662787	Artery-Tibial		0.437	1.596	7.016
SRR1072031	Artery-Tibial		0.45	0.486	0.698
SRR1082401	Artery-Tibial		0.454	1.851	2.091
SRR612971	Artery-Tibial		0.482	1.559	0
SRR1364761	Artery-Tibial		0.521	1.772	2.077
SRR814165	Artery-Tibial		0.538	3.058	1.612
SRR657833	Artery-Tibial		0.58	1.491	0.533
SRR1088437	Artery-Tibial		0.669	2.166	0.984
SRR656095	Artery-Tibial		0.695	1.513	0.531
SRR613843	Artery-Tibial		0.704	1.897	1.205
SRR615383	Artery-Tibial		0.722	2.031	0
SRR1435442	Artery-Tibial		0.728	1.414	0.516
SRR613378	Artery-Tibial		0.775	1.327	0.739
SRR1487278	Artery-Tibial		0.788	0.865	0.417
SRR613078	Artery-Tibial		0.793	1.65	0.956
SRR1368939	Artery-Tibial		0.85	1.993	0.411
SRR812837	Artery-Tibial		0.871	2.323	1.192
SRR663185	Artery-Tibial		0.947	0.996	0.944
SRR1439937	Artery-Tibial		0.962	3.588	3.716
SRR1430111	Artery-Tibial		0.967	2.605	0.87
SRR615032	Artery-Tibial		1.067	2.767	2.371
SRR1311348	Artery-Tibial		1.087	2.044	4.558
SRR1415547	Artery-Tibial		1.088	2.315	3.42
SRR1443376	Artery-Tibial		1.092	2.286	2.236
SRR660907	Artery-Tibial		1.103	2.687	0.722
SRR1092727	Artery-Tibial		1.114	1.275	1.061
SRR1093053	Artery-Tibial		1.123	1.736	1.373
SRR612299	Artery-Tibial		1.13	2.689	0
SRR664025	Artery-Tibial		1.136	3.289	0.973
SRR1433452	Artery-Tibial		1.151	1.894	2.57
SRR1471222	Artery-Tibial		1.182	1.014	0.374
SRR1360235	Artery-Tibial		1.239	2.374	3.459
SRR1500149	Artery-Tibial		1.252	0.988	0.509
SRR1445595	Artery-Tibial		1.259	4.019	1.773
SRR1498395	Artery-Tibial		1.327	3.092	2.824
SRR1351410	Artery-Tibial		1.39	1.713	1.144
SRR1331153	Artery-Tibial		1.429	1.416	0
SRR1490427	Artery-Tibial		1.442	2.963	5.232
SRR613522	Artery-Tibial		1.451	3.129	0
SRR1345307	Artery-Tibial		1.461	1.498	1.871
SRR1098240	Artery-Tibial		1.48	2.769	3.766
SRR1078439	Artery-Tibial		1.493	9.345	6.273
SRR817118	Artery-Tibial		1.498	2.534	1.328
SRR656758	Artery-Tibial		1.512	1.872	0.618
SRR1090217	Artery-Tibial		1.521	1.805	2.289
SRR658271	Artery-Tibial		1.566	4.349	1.42
SRR612947	Artery-Tibial		1.566	3.653	1.99
SRR1474816	Artery-Tibial		1.58	2.873	2.099
SRR1086611	Artery-Tibial		1.589	2.888	2.756
SRR658362	Artery-Tibial		1.646	5.217	4.364
SRR807567	Artery-Tibial		1.675	3.908	3.771
SRR813608	Artery-Tibial		1.688	3.996	2.863
SRR1476365	Artery-Tibial		1.727	6.365	8.102
SRR1311833	Artery-Tibial		1.732	2.806	3.768
SRR1448140	Artery-Tibial		1.733	1.65	1.386
SRR1490204	Artery-Tibial		1.834	2.61	2.879
SRR1386889	Artery-Tibial		1.848	3.106	3.284
SRR1398793	Artery-Tibial		1.885	5.063	4.429
SRR1442983	Artery-Tibial		1.886	3.469	3.438
SRR656325	Artery-Tibial		1.909	3.418	3.163
SRR614239	Artery-Tibial		1.934	4.339	2.209
SRR1318582	Artery-Tibial		1.96	3.25	3.013
SRR1081961	Artery-Tibial		1.976	3.66	3.337
SRR1499873	Artery-Tibial		1.995	4.242	4.853
SRR1401491	Artery-Tibial		2.05	3.242	2.518
SRR1489461	Artery-Tibial		2.051	3.128	3.938
SRR1475210	Artery-Tibial		2.113	4.699	1.337
SRR1353480	Artery-Tibial		2.148	7.15	2.228
SRR1490447	Artery-Tibial		2.149	3.676	2.392
SRR657444	Artery-Tibial		2.177	6.713	2.862
SRR615371	Artery-Tibial		2.181	3.218	0.466
SRR1345523	Artery-Tibial		2.205	3.061	1.895
SRR1379343	Artery-Tibial		2.219	3.098	6.442
SRR612779	Artery-Tibial		2.224	5.517	1.935
SRR1350323	Artery-Tibial		2.262	3.133	2.893
SRR1376000	Artery-Tibial		2.279	3.374	4.687
SRR1394366	Artery-Tibial		2.3	4.256	3.955
SRR1311666	Artery-Tibial		2.325	5.306	4.999
SRR1396804	Artery-Tibial		2.349	3.427	1.691
SRR612551	Artery-Tibial		2.432	5.617	6.887
SRR614491	Artery-Tibial		2.483	6.999	2.994
SRR1350813	Artery-Tibial		2.536	5.344	7.483
SRR1481333	Artery-Tibial		2.561	3.912	5.272
SRR1334265	Artery-Tibial		2.687	5.675	3.567
SRR1418064	Artery-Tibial		2.692	5.354	2.68
SRR657313	Artery-Tibial		2.703	4.614	3.189
SRR1403502	Artery-Tibial		2.719	7.012	7.487
SRR818670	Artery-Tibial		2.73	6.041	3.944
SRR1078323	Artery-Tibial		2.765	5.03	3.006
SRR615081	Artery-Tibial		2.777	6.05	2.858
SRR1452580	Artery-Tibial		2.801	7.287	8.082
SRR1489438	Artery-Tibial		2.869	5.979	0.767
SRR810413	Artery-Tibial		2.874	8.228	5.492
SRR1415026	Artery-Tibial		2.889	8.901	6.126
SRR1429825	Artery-Tibial		2.912	4.384	4.525
SRR1347002	Artery-Tibial		2.918	8.17	7.927
SRR655672	Artery-Tibial		2.942	4.747	3.14
SRR612431	Artery-Tibial		2.96	2.85	0.794
SRR613557	Artery-Tibial		3.057	5.172	1.073
SRR1093458	Artery-Tibial		3.058	5.045	2.473
SRR1490270	Artery-Tibial		3.099	3.825	6.217
SRR1408727	Artery-Tibial		3.1	5.611	3.465
SRR614707	Artery-Tibial		3.103	3.255	0.258
SRR1084816	Artery-Tibial		3.109	3.544	4.851
SRR1377844	Artery-Tibial		3.153	5.793	5.389
SRR1336091	Artery-Tibial		3.182	9.267	4.222
SRR1417703	Artery-Tibial		3.201	7.342	7.432
SRR1486931	Artery-Tibial		3.202	7.4	5.929
SRR1454891	Artery-Tibial		3.202	11.284	7.33
SRR1403589	Artery-Tibial		3.229	9.303	7.57
SRR613006	Artery-Tibial		3.234	5.81	0.205
SRR1436207	Artery-Tibial		3.343	5.941	3.745
SRR809755	Artery-Tibial		3.379	4.781	2.14
SRR615982	Artery-Tibial		3.381	7.071	2.632
SRR1352870	Artery-Tibial		3.404	5.559	6.998
SRR1459542	Artery-Tibial		3.438	14.86	20.923
SRR811653	Artery-Tibial		3.454	6.727	3.939
SRR1337155	Artery-Tibial		3.497	7.644	9.156
SRR1100346	Artery-Tibial		3.502	6.145	5.934
SRR1347436	Artery-Tibial		3.522	7.047	3.78
SRR1470603	Artery-Tibial		3.523	3.646	4.759
SRR1321011	Artery-Tibial		3.534	4.614	4.188
SRR1327430	Artery-Tibial		3.562	2.902	5.009
SRR1470878	Artery-Tibial		3.581	8.627	9.135
SRR613903	Artery-Tibial		3.602	8.705	2.77
SRR1085712	Artery-Tibial		3.706	8.253	7.636
SRR614035	Artery-Tibial		3.734	6.262	3.462
SRR1384692	Artery-Tibial		3.752	6.573	4.806
SRR1379175	Artery-Tibial		3.851	6.245	6.526
SRR1336463	Artery-Tibial		3.872	9.017	7.135
SRR1458267	Artery-Tibial		3.874	6.764	1.984
SRR1414379	Artery-Tibial		3.885	8.554	9.603
SRR1475044	Artery-Tibial		3.971	10.298	9.979
SRR612983	Artery-Tibial		4.009	6.481	0.45
SRR1334291	Artery-Tibial		4.035	6.748	6.612
SRR1417547	Artery-Tibial		4.07	9.51	9.414
SRR1363926	Artery-Tibial		4.124	10.048	10.718
SRR614407	Artery-Tibial		4.212	5.456	2.67
SRR1420582	Artery-Tibial		4.224	6.951	2.318
SRR1415153	Artery-Tibial		4.302	7.774	6.846
SRR1327793	Artery-Tibial		4.304	11.797	9.869
SRR614095	Artery-Tibial		4.489	12.582	5.389
SRR1443026	Artery-Tibial		4.499	11.582	10.453
SRR1392571	Artery-Tibial		4.57	3.756	1.783
SRR1376640	Artery-Tibial		4.57	11.739	20.533
SRR1078903	Artery-Tibial		4.628	5.824	7.56
SRR1418001	Artery-Tibial		4.657	8.836	3.388
SRR612251	Artery-Tibial		4.679	11.044	4.014
SRR1359214	Artery-Tibial		4.765	11.411	2.761
SRR1480431	Artery-Tibial		4.792	14.38	21.552
SRR1078834	Artery-Tibial		4.843	10.853	10.987
SRR1089974	Artery-Tibial		4.865	8.261	10.551
SRR1436822	Artery-Tibial		4.886	9.848	7.74
SRR1368030	Artery-Tibial		4.903	11.289	12.94
SRR1433131	Artery-Tibial		4.91	4.904	8.379
SRR812366	Artery-Tibial		4.935	14.343	14.87
SRR1350090	Artery-Tibial		5.042	12.156	6.034
SRR1399843	Artery-Tibial		5.053	14.158	10.508
SRR614984	Artery-Tibial		5.1	10.653	7.117
SRR613318	Artery-Tibial		5.164	9.809	5.486
SRR1337215	Artery-Tibial		5.255	6.597	10.787
SRR817587	Artery-Tibial		5.276	12.074	9.872
SRR1361415	Artery-Tibial		5.277	13.691	9.482
SRR808496	Artery-Tibial		5.305	13.645	11.044
SRR1474113	Artery-Tibial		5.411	11.524	6.391
SRR1417611	Artery-Tibial		5.428	12.293	16.307
SRR1470947	Artery-Tibial		5.677	11.316	7.115
SRR1307997	Artery-Tibial		5.681	6.006	7.532
SRR1406026	Artery-Tibial		5.684	12.878	3.731
SRR1394209	Artery-Tibial		5.714	10.96	4.732
SRR1475345	Artery-Tibial		5.74	15.346	4.628
SRR817094	Artery-Tibial		5.754	12.224	12.237
SRR1420469	Artery-Tibial		5.762	11.291	17.445
SRR1356597	Artery-Tibial		5.927	5.299	3.342
SRR1353262	Artery-Tibial		6.038	9.606	10.38
SRR612851	Artery-Tibial		6.113	2.45	2.264
SRR1353136	Artery-Tibial		6.153	8.955	3.449
SRR1401122	Artery-Tibial		6.405	13.542	16.551
SRR1500598	Artery-Tibial		6.515	10.702	7.087
SRR1090881	Artery-Tibial		6.88	9.398	8.313
SRR1387379	Artery-Tibial		6.891	21.292	23.936
SRR1071543	Artery-Tibial		6.936	10.872	13.098
SRR612515	Artery-Tibial		7.016	8.954	3.148
SRR811005	Artery-Tibial		7.065	13.164	10.016
SRR1080484	Artery-Tibial		7.077	11.897	5.13
SRR1420832	Artery-Tibial		7.108	16.186	16.151
SRR1478744	Artery-Tibial		7.114	15.745	5.709
SRR615056	Artery-Tibial		7.175	15.88	6.815
SRR1472687	Artery-Tibial		7.243	20.627	7.529
SRR1479014	Artery-Tibial		7.297	12.188	14.815
SRR1456401	Artery-Tibial		7.297	11.586	12.486
SRR1443161	Artery-Tibial		7.306	13.02	12.391
SRR1325310	Artery-Tibial		7.321	12.062	5.898
SRR1391619	Artery-Tibial		7.394	12.384	9.672
SRR1406457	Artery-Tibial		7.477	12.914	10.36
SRR1446180	Artery-Tibial		7.618	10.467	8.014
SRR1499482	Artery-Tibial		7.814	7.408	4.897
SRR811964	Artery-Tibial		7.818	25.061	17.887
SRR1454629	Artery-Tibial		7.883	13.614	18.319
SRR657623	Artery-Tibial		7.914	16.117	9.298
SRR1489570	Artery-Tibial		7.915	31.419	30.99
SRR1337302	Artery-Tibial		8.134	15.354	12.627
SRR613819	Artery-Tibial		8.26	12.206	9.131
SRR1355705	Artery-Tibial		8.265	16.381	5.405
SRR818725	Artery-Tibial		8.534	20.539	9.87
SRR1421284	Artery-Tibial		8.621	17.371	13.944
SRR1419318	Artery-Tibial		8.63	19.27	13.82
SRR663465	Artery-Tibial		8.634	23.28	20.684
SRR814747	Artery-Tibial		8.642	20.611	10.422
SRR1400530	Artery-Tibial		8.69	20.264	17.076
SRR1321570	Artery-Tibial		8.691	23.579	27.496
SRR1099189	Artery-Tibial		8.764	19.005	17.994
SRR1336911	Artery-Tibial		8.894	29.764	30.032
SRR1454868	Artery-Tibial		9.139	18.701	23.57
SRR1374671	Artery-Tibial		9.157	15.529	12.822
SRR812625	Artery-Tibial		9.165	12.471	14.548
SRR1094241	Artery-Tibial		9.309	24.172	39.225
SRR1451838	Artery-Tibial		9.41	15.851	12.133
SRR1447871	Artery-Tibial		9.556	16.175	9.556
SRR1320424	Artery-Tibial		9.644	19.409	21.218
SRR1375290	Artery-Tibial		9.831	27.928	36.132
SRR1476881	Artery-Tibial		9.995	15.394	10.168
SRR1457814	Artery-Tibial		10.009	22.106	4.444
SRR614335	Artery-Tibial		10.082	18.054	10.79
SRR1471548	Artery-Tibial		10.09	16.953	12.117
SRR1323271	Artery-Tibial		10.107	36.856	47.813
SRR1499371	Artery-Tibial		10.2	18.949	16.129
SRR614467	Artery-Tibial		10.456	14.593	11.646
SRR1500977	Artery-Tibial		10.468	16.578	17.044
SRR612287	Artery-Tibial		11.161	20.157	6.674
SRR1324349	Artery-Tibial		11.254	17.99	16.429
SRR1094336	Artery-Tibial		11.266	20.51	19.553
SRR1380317	Artery-Tibial		11.319	19.875	24.468
SRR1475367	Artery-Tibial		11.66	29.174	36.111
SRR1401164	Artery-Tibial		11.928	24.936	22.831
SRR1446649	Artery-Tibial		11.961	19.238	7.384
SRR1363886	Artery-Tibial		12.248	27.253	23.514
SRR1429869	Artery-Tibial		12.383	20.958	20.752
SRR1498885	Artery-Tibial		12.509	29.473	39.975
SRR615261	Artery-Tibial		12.7	21.407	10.385
SRR1432106	Artery-Tibial		12.993	29.019	20.714
SRR1358520	Artery-Tibial		13.146	37.576	33.141
SRR820049	Artery-Tibial		13.162	30.545	12.985
SRR1401235	Artery-Tibial		13.249	33.792	9.102
SRR1454761	Artery-Tibial		13.296	31.162	33.986
SRR1400333	Artery-Tibial		13.473	48.334	49.421
SRR1488133	Artery-Tibial		13.646	27.327	31.549
SRR1358415	Artery-Tibial		13.768	24.047	23.86
SRR1365598	Artery-Tibial		13.875	18.715	14.122
SRR614719	Artery-Tibial		13.993	31.412	15.246
SRR1486698	Artery-Tibial		14.18	19.988	29.827
SRR1417873	Artery-Tibial		14.379	20.659	10.603
SRR1337886	Artery-Tibial		14.466	26.721	11.878
SRR1310094	Artery-Tibial		14.652	29.174	26.51
SRR1455082	Artery-Tibial		14.872	32.908	42.064
SRR1500555	Artery-Tibial		15.611	27.775	26.807
SRR1399861	Artery-Tibial		15.659	39.748	47.267
SRR1400355	Artery-Tibial		15.899	23.745	25.024
SRR1454842	Artery-Tibial		16	30.143	11.377
SRR1093100	Artery-Tibial		16.414	33.383	19.918
SRR1374270	Artery-Tibial		17.187	41.346	49.371
SRR1364013	Artery-Tibial		17.404	38.968	36.451
SRR655804	Artery-Tibial		18.347	33.767	15.655
SRR614695	Artery-Tibial		18.459	36.379	15.603
SRR614887	Artery-Tibial		18.702	39.792	13.958
SRR613939	Artery-Tibial		19.553	57.674	24.104
SRR1356787	Artery-Tibial		20.446	52.691	60.106
SRR1485499	Artery-Tibial		20.765	35.605	22.691
SRR1329353	Artery-Tibial		22.063	37.218	56.609
SRR613214	Artery-Tibial		22.606	50.073	20.612
SRR1447215	Artery-Tibial		22.837	38.167	33.451
SRR1474018	Artery-Tibial		23.048	36.737	28.265
SRR1331818	Artery-Tibial		23.304	36.304	39.456
SRR1446436	Artery-Tibial		31.815	36.599	28.199
SRR1325871	Artery-Tibial		32.113	77.253	91.759
SRR813315	Artery-Tibial		32.626	76.675	71.951
SRR1086959	Artery-Tibial		36.698	71.856	64.109
SRR1416596	Artery-Tibial		46.299	97.407	140.649
SRR1077183	Artery-Tibial		48.61	118.716	129.477
SRR1099957	Bladder	Bladder	2.259	4.381	3.387
SRR1092208	Bladder		2.434	5.519	1.425
SRR1071717	Bladder		2.733	6.15	8.848
SRR1079830	Bladder		4.308	5.926	6.795
SRR1081765	Bladder		5.531	11.976	16.913
SRR1084917	Bladder		6.492	8.311	6.876
SRR1085402	Bladder		7.407	19.831	23.326
SRR1093930	Bladder		10.062	20.198	16.969
SRR1097296	Bladder		10.514	24.522	30.833
SRR2135338	Brain-Amygdala	Brain-Amygdala	0	0	0
SRR1360150	Brain-Amygdala		0.37	0.442	0.912
SRR1358689	Brain-Amygdala		0.387	0.774	0.77
SRR657151	Brain-Amygdala		0.452	0.278	0.45
SRR1333352	Brain-Amygdala		0.825	1	1.689
SRR1321674	Brain-Amygdala		1.009	2.164	0.524
SRR1390582	Brain-Amygdala		1.01	3.039	3.089
SRR603068	Brain-Amygdala		1.067	1.516	0.115
SRR656493	Brain-Amygdala		1.089	1.544	0
SRR1446287	Brain-Amygdala		1.09	2.104	1.225
SRR1395951	Brain-Amygdala		1.121	1.742	1.044
SRR1489155	Brain-Amygdala		1.318	3.304	1.459
SRR1421093	Brain-Amygdala		1.348	1.455	0.986
SRR1442666	Brain-Amygdala		1.381	2.361	1.609
SRR1459423	Brain-Amygdala		1.421	2.393	3.142
SRR1322419	Brain-Amygdala		1.463	2.721	3.197
SRR1417202	Brain-Amygdala		1.479	2.652	2.111
SRR661818	Brain-Amygdala		1.512	2.098	0.565
SRR657891	Brain-Amygdala		1.526	2.6	1.011
SRR603534	Brain-Amygdala		1.574	3.013	1.053
SRR1397073	Brain-Amygdala		1.622	3.967	4.437
SRR655435	Brain-Amygdala		1.646	3.182	1.871
SRR1487825	Brain-Amygdala		1.682	2.435	1.857
SRR1498640	Brain-Amygdala		1.69	2.79	2.921
SRR1473422	Brain-Amygdala		1.699	3.303	0.919
SRR1367128	Brain-Amygdala		1.713	2.719	1.565
SRR1485652	Brain-Amygdala		1.831	1.815	0.995
SRR604528	Brain-Amygdala		1.85	2.793	1.222
SRR1436966	Brain-Amygdala		1.917	3.134	2.779
SRR1474333	Brain-Amygdala		1.938	3.356	4.516
SRR600445	Brain-Amygdala		1.99	3.854	3.175
SRR818418	Brain-Amygdala		1.997	3.469	3.002
SRR1407134	Brain-Amygdala		2.1	3.329	5.685
SRR614563	Brain-Amygdala		2.231	4.577	0.476
SRR1338301	Brain-Amygdala		2.279	3.025	2.916
SRR1415832	Brain-Amygdala		2.373	3.239	4.622
SRR656516	Brain-Amygdala		2.434	2.22	0.4
SRR1448162	Brain-Amygdala		2.441	5.177	7.563
SRR1320892	Brain-Amygdala		2.468	3.423	5.484
SRR1330346	Brain-Amygdala		2.485	4.176	3.018
SRR820883	Brain-Amygdala		2.575	3.375	3.788
SRR607445	Brain-Amygdala		2.705	4.874	2.933
SRR615515	Brain-Amygdala		2.744	4.973	0.163
SRR1430288	Brain-Amygdala		2.868	4.419	3.332
SRR1095865	Brain-Amygdala		2.944	3.51	1.918
SRR1448226	Brain-Amygdala		2.994	5.225	4.501
SRR1409282	Brain-Amygdala		3.853	6.171	5.64
SRR1077687	Brain-Amygdala		3.879	8.886	8.598
SRR1352706	Brain-Amygdala		4.047	7.589	6.354
SRR821549	Brain-Amygdala		4.322	6.939	6.666
SRR1319816	Brain-Amygdala		4.456	5.889	2.468
SRR1500800	Brain-Amygdala		4.619	4.313	4.595
SRR1359123	Brain-Amygdala		4.663	6.398	6.103
SRR1352554	Brain-Amygdala		5.075	10.744	12.928
SRR1456294	Brain-Amygdala		5.081	4.926	1.467
SRR607478	Brain-Amygdala		5.441	5.777	2.184
SRR1317853	Brain-Amygdala		5.476	13.838	14.378
SRR598671	Brain-Amygdala		5.501	6.487	0.816
SRR1338627	Brain-Amygdala		5.502	6.278	3.64
SRR1500428	Brain-Amygdala		5.664	6.998	4.746
SRR1418818	Brain-Amygdala		5.738	6.357	8.043
SRR1378004	Brain-Amygdala		5.927	13.001	12.709
SRR1394297	Brain-Amygdala		6.029	8.684	6.888
SRR1085015	Brain-Amygdala		6.536	10.61	15.474
SRR598124	Brain-Amygdala		6.588	7.167	3.288
SRR1326366	Brain-Amygdala		6.742	9.198	9.305
SRR1355595	Brain-Amygdala		6.849	7.457	6.106
SRR1360383	Brain-Amygdala		7.024	13.387	12.98
SRR1489821	Brain-Amygdala		7.261	16.389	17.656
SRR1473936	Brain-Amygdala		7.621	14.264	5.68
SRR819346	Brain-Amygdala		84.598	157.766	81.16
SRR660945	Brain-Anterior_cingulate_cortex_(BA24)	Brain-Anterior_cingulate_cortex_(BA24)	0	0.512	1.177
SRR658129	Brain-Anterior_cingulate_cortex_(BA24)		0.208	1.163	1.152
SRR1436394	Brain-Anterior_cingulate_cortex_(BA24)		0.337	0.864	0
SRR1437306	Brain-Anterior_cingulate_cortex_(BA24)		0.399	1.084	0.816
SRR657683	Brain-Anterior_cingulate_cortex_(BA24)		0.423	0.686	0
SRR1440962	Brain-Anterior_cingulate_cortex_(BA24)		0.478	1.417	0.755
SRR1361674	Brain-Anterior_cingulate_cortex_(BA24)		0.497	0.928	0.101
SRR1397906	Brain-Anterior_cingulate_cortex_(BA24)		0.643	2.06	0.661
SRR1370240	Brain-Anterior_cingulate_cortex_(BA24)		0.688	1.206	1.686
SRR1318426	Brain-Anterior_cingulate_cortex_(BA24)		0.704	0.953	1.084
SRR1354910	Brain-Anterior_cingulate_cortex_(BA24)		0.783	2.307	2.213
SRR1447259	Brain-Anterior_cingulate_cortex_(BA24)		0.98	2.069	1.014
SRR1410912	Brain-Anterior_cingulate_cortex_(BA24)		1.038	1.512	1.529
SRR1336292	Brain-Anterior_cingulate_cortex_(BA24)		1.08	1.483	0.765
SRR1353221	Brain-Anterior_cingulate_cortex_(BA24)		1.093	1.598	1.425
SRR1485542	Brain-Anterior_cingulate_cortex_(BA24)		1.137	1.549	0.456
SRR1395834	Brain-Anterior_cingulate_cortex_(BA24)		1.196	4.222	7.114
SRR1378841	Brain-Anterior_cingulate_cortex_(BA24)		1.241	2.024	1.585
SRR1405007	Brain-Anterior_cingulate_cortex_(BA24)		1.246	2.35	0.37
SRR662091	Brain-Anterior_cingulate_cortex_(BA24)		1.265	1.267	0.837
SRR1381889	Brain-Anterior_cingulate_cortex_(BA24)		1.277	1.68	2.32
SRR1420984	Brain-Anterior_cingulate_cortex_(BA24)		1.33	1.481	0.866
SRR1387199	Brain-Anterior_cingulate_cortex_(BA24)		1.363	1.915	0.591
SRR1322456	Brain-Anterior_cingulate_cortex_(BA24)		1.365	2.545	2.1
SRR1311086	Brain-Anterior_cingulate_cortex_(BA24)		1.422	1.537	0.822
SRR1474509	Brain-Anterior_cingulate_cortex_(BA24)		1.514	2.756	2.253
SRR1355040	Brain-Anterior_cingulate_cortex_(BA24)		1.532	2.907	2.353
SRR1459718	Brain-Anterior_cingulate_cortex_(BA24)		1.591	2.66	2.269
SRR1352975	Brain-Anterior_cingulate_cortex_(BA24)		1.614	2.661	0.344
SRR1316624	Brain-Anterior_cingulate_cortex_(BA24)		1.665	1.896	3.12
SRR1336158	Brain-Anterior_cingulate_cortex_(BA24)		1.782	1.686	2.39
SRR1323106	Brain-Anterior_cingulate_cortex_(BA24)		1.811	3.378	1.689
SRR1489779	Brain-Anterior_cingulate_cortex_(BA24)		1.914	4.357	5.17
SRR1335707	Brain-Anterior_cingulate_cortex_(BA24)		1.915	2.704	3.007
SRR1409305	Brain-Anterior_cingulate_cortex_(BA24)		1.926	3.307	5.185
SRR1416999	Brain-Anterior_cingulate_cortex_(BA24)		1.956	2.126	2.854
SRR1349056	Brain-Anterior_cingulate_cortex_(BA24)		2.047	2.879	2.352
SRR1431307	Brain-Anterior_cingulate_cortex_(BA24)		2.075	4.648	2.612
SRR602728	Brain-Anterior_cingulate_cortex_(BA24)		2.139	2.919	1.868
SRR1434484	Brain-Anterior_cingulate_cortex_(BA24)		2.22	2.981	2.119
SRR1481216	Brain-Anterior_cingulate_cortex_(BA24)		2.311	3.825	3.254
SRR600608	Brain-Anterior_cingulate_cortex_(BA24)		2.313	3.649	0.428
SRR1337648	Brain-Anterior_cingulate_cortex_(BA24)		2.315	3.681	4.517
SRR1472150	Brain-Anterior_cingulate_cortex_(BA24)		2.359	4.507	3.686
SRR661133	Brain-Anterior_cingulate_cortex_(BA24)		2.412	3.098	0.988
SRR1440058	Brain-Anterior_cingulate_cortex_(BA24)		2.441	5.127	4.989
SRR817832	Brain-Anterior_cingulate_cortex_(BA24)		2.486	4.367	3.578
SRR608002	Brain-Anterior_cingulate_cortex_(BA24)		2.572	3.169	2.018
SRR1486475	Brain-Anterior_cingulate_cortex_(BA24)		2.713	6.123	4.613
SRR1471350	Brain-Anterior_cingulate_cortex_(BA24)		2.729	3.236	3.066
SRR1336660	Brain-Anterior_cingulate_cortex_(BA24)		2.78	3.156	1.542
SRR1382956	Brain-Anterior_cingulate_cortex_(BA24)		2.782	6.421	2.048
SRR1473733	Brain-Anterior_cingulate_cortex_(BA24)		2.869	3.99	4.357
SRR1477080	Brain-Anterior_cingulate_cortex_(BA24)		3.008	3.609	1.714
SRR814989	Brain-Anterior_cingulate_cortex_(BA24)		3.035	5.608	2.079
SRR821626	Brain-Anterior_cingulate_cortex_(BA24)		3.06	3.503	3.175
SRR614742	Brain-Anterior_cingulate_cortex_(BA24)		3.207	4.841	3.416
SRR1085850	Brain-Anterior_cingulate_cortex_(BA24)		3.207	4.448	3.634
SRR1405485	Brain-Anterior_cingulate_cortex_(BA24)		3.242	3.908	2.945
SRR607091	Brain-Anterior_cingulate_cortex_(BA24)		3.313	4.605	2.01
SRR1421351	Brain-Anterior_cingulate_cortex_(BA24)		3.424	4.134	5.678
SRR1480365	Brain-Anterior_cingulate_cortex_(BA24)		3.456	5.648	5.77
SRR1359171	Brain-Anterior_cingulate_cortex_(BA24)		3.553	6.681	4.581
SRR1360104	Brain-Anterior_cingulate_cortex_(BA24)		3.568	5.596	7.564
SRR1078347	Brain-Anterior_cingulate_cortex_(BA24)		3.59	5.32	6.94
SRR1323174	Brain-Anterior_cingulate_cortex_(BA24)		3.671	10.555	8.643
SRR1073143	Brain-Anterior_cingulate_cortex_(BA24)		3.745	5.037	4.461
SRR1337909	Brain-Anterior_cingulate_cortex_(BA24)		3.837	5.611	4.828
SRR1453145	Brain-Anterior_cingulate_cortex_(BA24)		4.549	5.127	4.733
SRR1452379	Brain-Anterior_cingulate_cortex_(BA24)		4.624	9.366	3.762
SRR1487321	Brain-Anterior_cingulate_cortex_(BA24)		4.91	8.695	8.038
SRR600385	Brain-Anterior_cingulate_cortex_(BA24)		4.926	7.281	3.843
SRR1480652	Brain-Anterior_cingulate_cortex_(BA24)		5.002	6.924	6.203
SRR1317877	Brain-Anterior_cingulate_cortex_(BA24)		5.059	7.118	3.243
SRR1500753	Brain-Anterior_cingulate_cortex_(BA24)		5.185	6.424	3.649
SRR1387178	Brain-Anterior_cingulate_cortex_(BA24)		5.293	7.589	4.536
SRR1466871	Brain-Anterior_cingulate_cortex_(BA24)		5.768	7.823	3.211
SRR1085825	Brain-Anterior_cingulate_cortex_(BA24)		6.224	9.785	10.048
SRR1433431	Brain-Anterior_cingulate_cortex_(BA24)		6.657	10.676	7.807
SRR1399051	Brain-Anterior_cingulate_cortex_(BA24)		9.092	13.942	16.599
SRR1498272	Brain-Anterior_cingulate_cortex_(BA24)		9.239	10.185	9.905
SRR614900	Brain-Anterior_cingulate_cortex_(BA24)		10.316	13.19	5.914
SRR602365	Brain-Anterior_cingulate_cortex_(BA24)		15.169	25.392	7.863
SRR817658	Brain-Anterior_cingulate_cortex_(BA24)		78.916	165.509	75.009
SRR1385015	Brain-Caudate_(basal_ganglia)	Brain-Caudate_(basal_ganglia)	0.111	0	0
SRR1415095	Brain-Caudate_(basal_ganglia)		0.421	0.824	0.148
SRR663261	Brain-Caudate_(basal_ganglia)		0.526	1.243	0.391
SRR1474466	Brain-Caudate_(basal_ganglia)		0.683	1.284	1.312
SRR662689	Brain-Caudate_(basal_ganglia)		0.7	1.124	1.324
SRR1398157	Brain-Caudate_(basal_ganglia)		0.711	0.958	1.125
SRR1444559	Brain-Caudate_(basal_ganglia)		0.756	2.286	1.218
SRR657731	Brain-Caudate_(basal_ganglia)		0.777	1.215	0.898
SRR1330699	Brain-Caudate_(basal_ganglia)		0.859	1.451	1.466
SRR607406	Brain-Caudate_(basal_ganglia)		0.888	1.266	0.22
SRR1477615	Brain-Caudate_(basal_ganglia)		0.933	1.544	1.171
SRR820292	Brain-Caudate_(basal_ganglia)		1.097	2.252	0.921
SRR1486863	Brain-Caudate_(basal_ganglia)		1.125	2.264	1.758
SRR656552	Brain-Caudate_(basal_ganglia)		1.151	1.3	0.587
SRR1444479	Brain-Caudate_(basal_ganglia)		1.171	1.9	0.964
SRR1330061	Brain-Caudate_(basal_ganglia)		1.173	1.139	1.659
SRR1392725	Brain-Caudate_(basal_ganglia)		1.254	2.034	3.732
SRR1332856	Brain-Caudate_(basal_ganglia)		1.264	2.486	1.924
SRR1451964	Brain-Caudate_(basal_ganglia)		1.273	3.137	1.627
SRR1319019	Brain-Caudate_(basal_ganglia)		1.372	2.709	1.643
SRR1418604	Brain-Caudate_(basal_ganglia)		1.405	1.639	2.285
SRR1388168	Brain-Caudate_(basal_ganglia)		1.759	2.916	2.893
SRR1456333	Brain-Caudate_(basal_ganglia)		1.795	4.894	5.31
SRR1453569	Brain-Caudate_(basal_ganglia)		1.795	2.601	1.691
SRR1440308	Brain-Caudate_(basal_ganglia)		1.857	2.4	1.166
SRR1360674	Brain-Caudate_(basal_ganglia)		1.907	2.18	2.508
SRR1362417	Brain-Caudate_(basal_ganglia)		1.967	2.852	0.984
SRR1445238	Brain-Caudate_(basal_ganglia)		1.993	5.344	5.205
SRR1361795	Brain-Caudate_(basal_ganglia)		2.005	3.587	2.588
SRR1368222	Brain-Caudate_(basal_ganglia)		2.054	4.536	5.533
SRR818057	Brain-Caudate_(basal_ganglia)		2.061	3.595	1.33
SRR1331289	Brain-Caudate_(basal_ganglia)		2.063	3.582	2.208
SRR1365828	Brain-Caudate_(basal_ganglia)		2.068	2.54	1.759
SRR1375635	Brain-Caudate_(basal_ganglia)		2.142	3.347	2.609
SRR1413625	Brain-Caudate_(basal_ganglia)		2.155	4.274	3.938
SRR1375616	Brain-Caudate_(basal_ganglia)		2.159	6.168	2.257
SRR1355613	Brain-Caudate_(basal_ganglia)		2.206	2.755	3.101
SRR1472079	Brain-Caudate_(basal_ganglia)		2.23	4.655	2.789
SRR1329761	Brain-Caudate_(basal_ganglia)		2.348	3.144	2.191
SRR1488285	Brain-Caudate_(basal_ganglia)		2.407	3.386	1.973
SRR1418923	Brain-Caudate_(basal_ganglia)		2.414	2.822	1.492
SRR602271	Brain-Caudate_(basal_ganglia)		2.443	3.651	1.443
SRR1365987	Brain-Caudate_(basal_ganglia)		2.53	4.187	1.496
SRR1447393	Brain-Caudate_(basal_ganglia)		2.531	4.436	4.221
SRR657587	Brain-Caudate_(basal_ganglia)		2.539	1.452	0.872
SRR665298	Brain-Caudate_(basal_ganglia)		2.606	5.682	0.323
SRR1417070	Brain-Caudate_(basal_ganglia)		2.695	5.749	5.798
SRR1457221	Brain-Caudate_(basal_ganglia)		2.793	5.538	5.973
SRR1336006	Brain-Caudate_(basal_ganglia)		2.83	3.577	4.613
SRR1357189	Brain-Caudate_(basal_ganglia)		2.858	3.817	1.701
SRR1379450	Brain-Caudate_(basal_ganglia)		3.01	5.115	9.308
SRR1500998	Brain-Caudate_(basal_ganglia)		3.022	4.688	5.777
SRR615141	Brain-Caudate_(basal_ganglia)		3.031	2.149	0.526
SRR1381543	Brain-Caudate_(basal_ganglia)		3.043	3.176	1.112
SRR1375927	Brain-Caudate_(basal_ganglia)		3.077	4.19	1.434
SRR608174	Brain-Caudate_(basal_ganglia)		3.173	3.472	1.216
SRR1466641	Brain-Caudate_(basal_ganglia)		3.343	7.323	6.719
SRR598428	Brain-Caudate_(basal_ganglia)		3.445	4.383	2.915
SRR816721	Brain-Caudate_(basal_ganglia)		3.529	7.717	7.954
SRR1382570	Brain-Caudate_(basal_ganglia)		3.563	6.808	3.519
SRR1443201	Brain-Caudate_(basal_ganglia)		3.702	5.128	3.387
SRR1391639	Brain-Caudate_(basal_ganglia)		3.771	5.477	4.381
SRR1410264	Brain-Caudate_(basal_ganglia)		3.821	3.842	2.199
SRR1486560	Brain-Caudate_(basal_ganglia)		3.969	4.519	3.417
SRR1466850	Brain-Caudate_(basal_ganglia)		4.071	5.938	7.336
SRR1075433	Brain-Caudate_(basal_ganglia)		4.079	5.995	6.113
SRR1355262	Brain-Caudate_(basal_ganglia)		4.235	6.379	5.967
SRR1358183	Brain-Caudate_(basal_ganglia)		4.339	7.955	8.303
SRR821434	Brain-Caudate_(basal_ganglia)		4.502	10.863	8.492
SRR1373940	Brain-Caudate_(basal_ganglia)		4.503	7.58	3.388
SRR818396	Brain-Caudate_(basal_ganglia)		4.557	5.962	3.627
SRR1319136	Brain-Caudate_(basal_ganglia)		4.605	7.367	5.211
SRR612380	Brain-Caudate_(basal_ganglia)		4.856	3.878	1.252
SRR604366	Brain-Caudate_(basal_ganglia)		4.892	5.911	4.577
SRR820133	Brain-Caudate_(basal_ganglia)		4.984	12.225	6.782
SRR1486626	Brain-Caudate_(basal_ganglia)		4.985	8.169	4.126
SRR1334033	Brain-Caudate_(basal_ganglia)		5.031	7.295	5.717
SRR818110	Brain-Caudate_(basal_ganglia)		5.045	11.993	9.395
SRR1471922	Brain-Caudate_(basal_ganglia)		5.086	5.722	1.006
SRR1429957	Brain-Caudate_(basal_ganglia)		5.186	7.908	5.819
SRR1444932	Brain-Caudate_(basal_ganglia)		5.406	8.339	5.485
SRR1072178	Brain-Caudate_(basal_ganglia)		5.796	4.866	4.298
SRR1452447	Brain-Caudate_(basal_ganglia)		5.885	9.964	11.356
SRR1320560	Brain-Caudate_(basal_ganglia)		5.99	10.123	7.624
SRR1381757	Brain-Caudate_(basal_ganglia)		6.05	12.216	11.553
SRR1361757	Brain-Caudate_(basal_ganglia)		6.195	9.929	3.65
SRR1370405	Brain-Caudate_(basal_ganglia)		6.41	9.116	5.189
SRR603752	Brain-Caudate_(basal_ganglia)		6.538	6.989	3.831
SRR602622	Brain-Caudate_(basal_ganglia)		6.561	11.776	3.439
SRR817927	Brain-Caudate_(basal_ganglia)		6.595	10.164	7.836
SRR1418283	Brain-Caudate_(basal_ganglia)		6.676	9.233	5.223
SRR613090	Brain-Caudate_(basal_ganglia)		6.749	9.031	7.917
SRR1403222	Brain-Caudate_(basal_ganglia)		6.987	15.393	14.167
SRR1086561	Brain-Caudate_(basal_ganglia)		7.275	5.606	4.633
SRR1391879	Brain-Caudate_(basal_ganglia)		7.294	11.248	6.305
SRR1402454	Brain-Caudate_(basal_ganglia)		7.638	9.033	4.832
SRR1383723	Brain-Caudate_(basal_ganglia)		7.681	11.95	10.902
SRR1400245	Brain-Caudate_(basal_ganglia)		8.101	11.071	13.362
SRR1331597	Brain-Caudate_(basal_ganglia)		8.154	12.207	11.769
SRR1082328	Brain-Caudate_(basal_ganglia)		8.254	8.91	12.769
SRR612899	Brain-Caudate_(basal_ganglia)		8.266	11.886	8.403
SRR1487107	Brain-Caudate_(basal_ganglia)		8.39	9.932	6.974
SRR1403050	Brain-Caudate_(basal_ganglia)		8.499	9.978	4.099
SRR602839	Brain-Caudate_(basal_ganglia)		9.044	11.131	4.264
SRR598638	Brain-Caudate_(basal_ganglia)		9.195	13.678	3.477
SRR1321786	Brain-Caudate_(basal_ganglia)		10.426	14.347	6.659
SRR614479	Brain-Caudate_(basal_ganglia)		11.949	12.647	4.93
SRR1336357	Brain-Caudate_(basal_ganglia)		12.014	14.052	11.501
SRR1475257	Brain-Caudate_(basal_ganglia)		13.668	17.453	18.467
SRR1410783	Brain-Caudate_(basal_ganglia)		14.44	18.949	8.974
SRR1329377	Brain-Caudate_(basal_ganglia)		15.318	16.364	10.011
SRR615096	Brain-Caudate_(basal_ganglia)		22.156	23.429	19.829
SRR600957	Brain-Cerebellar_Hemisphere	Brain-Cerebellar_Hemisphere	0	0	0
SRR1350220	Brain-Cerebellar_Hemisphere		0.084	0.869	1.025
SRR661290	Brain-Cerebellar_Hemisphere		0.251	0.562	0
SRR1435884	Brain-Cerebellar_Hemisphere		0.286	0.681	0.396
SRR662342	Brain-Cerebellar_Hemisphere		0.329	0.696	0.619
SRR664819	Brain-Cerebellar_Hemisphere		0.343	1.157	0
SRR656179	Brain-Cerebellar_Hemisphere		0.48	1.207	1.543
SRR1452056	Brain-Cerebellar_Hemisphere		0.622	1.817	0.721
SRR607887	Brain-Cerebellar_Hemisphere		0.795	2.618	0.846
SRR1432321	Brain-Cerebellar_Hemisphere		0.808	1.601	0.704
SRR1471374	Brain-Cerebellar_Hemisphere		1.084	2.289	1.279
SRR819999	Brain-Cerebellar_Hemisphere		1.167	2.258	2.023
SRR1451897	Brain-Cerebellar_Hemisphere		1.27	2.967	1.276
SRR1485789	Brain-Cerebellar_Hemisphere		1.31	3.76	3.286
SRR1402513	Brain-Cerebellar_Hemisphere		1.461	3.05	0.947
SRR1456841	Brain-Cerebellar_Hemisphere		1.532	2.649	4.489
SRR1338323	Brain-Cerebellar_Hemisphere		1.753	2.407	2.251
SRR1407560	Brain-Cerebellar_Hemisphere		1.979	2.304	0.671
SRR1397266	Brain-Cerebellar_Hemisphere		2.059	2.212	1.294
SRR1394147	Brain-Cerebellar_Hemisphere		2.194	2.59	2.104
SRR604098	Brain-Cerebellar_Hemisphere		2.394	3.475	0.694
SRR1097392	Brain-Cerebellar_Hemisphere		2.516	3.692	3.775
SRR600754	Brain-Cerebellar_Hemisphere		2.58	4.428	1.212
SRR1376270	Brain-Cerebellar_Hemisphere		2.643	2.691	0.959
SRR818188	Brain-Cerebellar_Hemisphere		2.709	5.61	3.382
SRR1394677	Brain-Cerebellar_Hemisphere		2.835	3.366	6.795
SRR1410934	Brain-Cerebellar_Hemisphere		2.952	3.483	1.793
SRR608718	Brain-Cerebellar_Hemisphere		2.957	3.126	0.891
SRR1355061	Brain-Cerebellar_Hemisphere		3.016	4.936	2.983
SRR1348446	Brain-Cerebellar_Hemisphere		3.179	2.652	1.057
SRR1387072	Brain-Cerebellar_Hemisphere		3.278	4.675	5.636
SRR1363810	Brain-Cerebellar_Hemisphere		3.358	4.031	2.024
SRR1321244	Brain-Cerebellar_Hemisphere		3.363	3.389	4.649
SRR1457418	Brain-Cerebellar_Hemisphere		3.386	8.345	1.909
SRR1317323	Brain-Cerebellar_Hemisphere		3.471	6.879	10.483
SRR1446937	Brain-Cerebellar_Hemisphere		3.481	8.538	8.697
SRR1362060	Brain-Cerebellar_Hemisphere		3.489	6.014	5.749
SRR1092797	Brain-Cerebellar_Hemisphere		3.672	6.57	4.485
SRR1402473	Brain-Cerebellar_Hemisphere		3.763	5.579	4.794
SRR1327975	Brain-Cerebellar_Hemisphere		3.84	4.148	2.91
SRR1439850	Brain-Cerebellar_Hemisphere		3.863	3.62	3.059
SRR1486741	Brain-Cerebellar_Hemisphere		3.915	5.921	6.287
SRR1429307	Brain-Cerebellar_Hemisphere		4.065	6.278	4.488
SRR1498702	Brain-Cerebellar_Hemisphere		4.074	3.967	5.613
SRR1500537	Brain-Cerebellar_Hemisphere		4.213	4.992	1.678
SRR1368835	Brain-Cerebellar_Hemisphere		4.312	6.225	3.607
SRR1429935	Brain-Cerebellar_Hemisphere		4.369	7.284	7.56
SRR1488751	Brain-Cerebellar_Hemisphere		4.477	8.362	7.566
SRR655684	Brain-Cerebellar_Hemisphere		4.49	6.064	3.869
SRR1439674	Brain-Cerebellar_Hemisphere		4.592	7.605	10.067
SRR1441141	Brain-Cerebellar_Hemisphere		4.682	7.858	4.761
SRR1325665	Brain-Cerebellar_Hemisphere		4.968	4.331	4.016
SRR1364893	Brain-Cerebellar_Hemisphere		5.061	7.118	5.399
SRR1434782	Brain-Cerebellar_Hemisphere		5.066	7.344	2.074
SRR1430817	Brain-Cerebellar_Hemisphere		5.145	9.912	9.446
SRR1403915	Brain-Cerebellar_Hemisphere		5.25	7.964	5.325
SRR1377445	Brain-Cerebellar_Hemisphere		5.265	5.527	3.473
SRR1455060	Brain-Cerebellar_Hemisphere		5.613	14.592	11.639
SRR1317808	Brain-Cerebellar_Hemisphere		5.833	8.85	10.914
SRR821468	Brain-Cerebellar_Hemisphere		6.087	9.696	8.195
SRR1366057	Brain-Cerebellar_Hemisphere		6.168	7.567	9.698
SRR1431366	Brain-Cerebellar_Hemisphere		6.325	10.208	9.857
SRR1447986	Brain-Cerebellar_Hemisphere		6.341	10.819	7.028
SRR1440763	Brain-Cerebellar_Hemisphere		6.594	6.891	9.524
SRR1490382	Brain-Cerebellar_Hemisphere		6.599	8.54	9.383
SRR1473185	Brain-Cerebellar_Hemisphere		6.607	7.762	4.111
SRR1458422	Brain-Cerebellar_Hemisphere		6.832	9.39	5.651
SRR820107	Brain-Cerebellar_Hemisphere		6.853	10.406	8.612
SRR1441118	Brain-Cerebellar_Hemisphere		6.907	10.234	8.02
SRR613498	Brain-Cerebellar_Hemisphere		7.007	8.103	2.545
SRR598533	Brain-Cerebellar_Hemisphere		7.027	9.38	6.13
SRR1356375	Brain-Cerebellar_Hemisphere		7.185	11.47	8.295
SRR1080927	Brain-Cerebellar_Hemisphere		7.332	5.578	4.09
SRR1097752	Brain-Cerebellar_Hemisphere		7.997	9.968	7.006
SRR1408285	Brain-Cerebellar_Hemisphere		8.071	12.825	18.16
SRR1383633	Brain-Cerebellar_Hemisphere		8.396	11.383	4.901
SRR1351325	Brain-Cerebellar_Hemisphere		8.652	11.751	5.877
SRR1421140	Brain-Cerebellar_Hemisphere		8.957	9.509	10.993
SRR1335029	Brain-Cerebellar_Hemisphere		8.986	8.112	10.503
SRR1387875	Brain-Cerebellar_Hemisphere		9.619	9.905	12.201
SRR1074164	Brain-Cerebellar_Hemisphere		10.017	11.949	11.398
SRR1499442	Brain-Cerebellar_Hemisphere		10.831	12.623	14.393
SRR1098519	Brain-Cerebellar_Hemisphere		10.992	17.356	20.396
SRR1393553	Brain-Cerebellar_Hemisphere		11.062	13.425	8.113
SRR615599	Brain-Cerebellar_Hemisphere		11.864	13.495	12.101
SRR603596	Brain-Cerebellar_Hemisphere		12.255	16.451	5.931
SRR614323	Brain-Cerebellar_Hemisphere		12.921	15.393	10.051
SRR1401953	Brain-Cerebellar_Hemisphere		13.098	19.687	26.021
SRR1476632	Brain-Cerebellar_Hemisphere		14.66	26.023	7.974
SRR1475737	Brain-Cerebellar_Hemisphere		15.187	12.144	8.583
SRR1429891	Brain-Cerebellar_Hemisphere		15.269	16.144	10.423
SRR1322270	Brain-Cerebellar_Hemisphere		20.915	22.058	23.003
SRR1316874	Brain-Cerebellar_Hemisphere		21.115	22.699	17.687
SRR1406917	Brain-Cerebellar_Hemisphere		23.344	28.039	30.541
SRR1456903	Brain-Cerebellar_Hemisphere		24.495	30.595	27.995
SRR1478294	Brain-Cerebellar_Hemisphere		31.381	36.378	29.696
SRR1479912	Brain-Cerebellar_Hemisphere		34.022	42.824	18.291
SRR615766	Brain-Cerebellar_Hemisphere		41.005	50.022	24.364
SRR2135374	Brain-Cerebellum	Brain-Cerebellum	0	0	0
SRR598396	Brain-Cerebellum		1.104	1.377	1.533
SRR657325	Brain-Cerebellum		1.134	1.253	0.175
SRR607311	Brain-Cerebellum		1.423	2.284	0.012
SRR600876	Brain-Cerebellum		2.14	3.5	1.001
SRR817190	Brain-Cerebellum		2.49	4.042	3.849
SRR1393068	Brain-Cerebellum		2.501	5.578	4.894
SRR663453	Brain-Cerebellum		2.774	5.178	4.436
SRR1481462	Brain-Cerebellum		2.799	4.543	1.598
SRR655864	Brain-Cerebellum		3.048	4.913	2.394
SRR657997	Brain-Cerebellum		3.138	7.69	4.926
SRR613270	Brain-Cerebellum		3.431	6.563	1.098
SRR604146	Brain-Cerebellum		3.72	5.337	1.804
SRR816292	Brain-Cerebellum		3.914	5.914	4.087
SRR613366	Brain-Cerebellum		4.551	6.531	1.181
SRR1434250	Brain-Cerebellum		4.585	5.397	7.612
SRR1441224	Brain-Cerebellum		5.165	8.476	7.297
SRR1479802	Brain-Cerebellum		5.364	9.886	6.952
SRR1374246	Brain-Cerebellum		5.382	6.348	5.647
SRR1307770	Brain-Cerebellum		5.409	10.258	10.111
SRR1324452	Brain-Cerebellum		5.672	9.753	4.216
SRR1433644	Brain-Cerebellum		5.954	10.305	10.876
SRR1350107	Brain-Cerebellum		6.084	11.419	9.734
SRR1320093	Brain-Cerebellum		6.395	12.868	12.157
SRR1399904	Brain-Cerebellum		6.43	7.254	1.972
SRR1480875	Brain-Cerebellum		6.627	11.045	4.397
SRR1434867	Brain-Cerebellum		6.639	9.41	11.716
SRR1360038	Brain-Cerebellum		7.073	14.822	11.612
SRR817258	Brain-Cerebellum		7.317	10.049	0.922
SRR1490568	Brain-Cerebellum		7.324	12.086	10.444
SRR1453214	Brain-Cerebellum		7.348	7.819	5.408
SRR810957	Brain-Cerebellum		7.495	10.395	6.17
SRR1322163	Brain-Cerebellum		7.503	10.227	11.489
SRR598009	Brain-Cerebellum		7.552	7.55	2.388
SRR1331944	Brain-Cerebellum		7.716	10.633	5.907
SRR1472193	Brain-Cerebellum		7.726	8.559	7.378
SRR1441200	Brain-Cerebellum		7.844	9.429	6.524
SRR1319672	Brain-Cerebellum		7.9	17.614	8.839
SRR1356204	Brain-Cerebellum		7.955	8.188	7.309
SRR1361736	Brain-Cerebellum		7.98	11.36	15.832
SRR1361714	Brain-Cerebellum		8.03	10.604	11.398
SRR657915	Brain-Cerebellum		8.245	13.159	6.272
SRR607967	Brain-Cerebellum		8.406	11.78	2.842
SRR1375271	Brain-Cerebellum		8.599	11.14	12.169
SRR1069188	Brain-Cerebellum		8.747	14.077	13.886
SRR1327811	Brain-Cerebellum		8.831	11.293	12.86
SRR1352415	Brain-Cerebellum		9.604	9.394	9.744
SRR1456514	Brain-Cerebellum		9.708	16.415	13.066
SRR612419	Brain-Cerebellum		9.76	19.158	19.185
SRR1337119	Brain-Cerebellum		9.83	13.229	11.937
SRR1477104	Brain-Cerebellum		9.849	13.834	10.908
SRR1352129	Brain-Cerebellum		9.929	18.144	22.374
SRR1348770	Brain-Cerebellum		9.952	9.68	6.183
SRR1474754	Brain-Cerebellum		10.04	14.2	14.593
SRR807657	Brain-Cerebellum		10.049	17.666	14.157
SRR1485290	Brain-Cerebellum		10.337	13.75	6.777
SRR1456531	Brain-Cerebellum		10.468	25.371	23.957
SRR1471417	Brain-Cerebellum		10.642	12.908	13.528
SRR1440119	Brain-Cerebellum		10.857	15.396	11.68
SRR1401062	Brain-Cerebellum		10.873	13.947	7.867
SRR1348021	Brain-Cerebellum		10.962	13.36	7.414
SRR614383	Brain-Cerebellum		11.281	12.409	7.964
SRR1479510	Brain-Cerebellum		11.468	15.892	18.017
SRR627429	Brain-Cerebellum		11.547	19.073	11.178
SRR820468	Brain-Cerebellum		11.675	12.979	13.076
SRR1359367	Brain-Cerebellum		11.719	17.948	12.633
SRR1311771	Brain-Cerebellum		11.809	15.212	14.746
SRR1357413	Brain-Cerebellum		11.865	13.198	10.86
SRR1318407	Brain-Cerebellum		12.092	15.946	17.316
SRR1382708	Brain-Cerebellum		12.442	20.779	26.513
SRR814563	Brain-Cerebellum		12.549	22.791	19.926
SRR1375907	Brain-Cerebellum		12.814	17.498	23.343
SRR1394799	Brain-Cerebellum		13.095	24.344	21.669
SRR1331841	Brain-Cerebellum		13.316	28.167	22.069
SRR1404168	Brain-Cerebellum		13.861	16.768	11.558
SRR615249	Brain-Cerebellum		13.881	13.822	8.858
SRR1404969	Brain-Cerebellum		13.98	20.124	19.808
SRR1384234	Brain-Cerebellum		14.276	17.855	19.672
SRR1402239	Brain-Cerebellum		14.542	28.873	30.051
SRR627451	Brain-Cerebellum		14.878	21.987	18.127
SRR613747	Brain-Cerebellum		15.195	18.953	15.302
SRR1401552	Brain-Cerebellum		15.277	24.888	25.805
SRR1436444	Brain-Cerebellum		15.595	28.332	17.006
SRR1398839	Brain-Cerebellum		15.612	23.549	22.059
SRR1335377	Brain-Cerebellum		15.843	19.446	16.884
SRR1330041	Brain-Cerebellum		16.009	22.649	27.295
SRR1400375	Brain-Cerebellum		16.98	21.592	10.092
SRR1093527	Brain-Cerebellum		17.873	24.512	24.635
SRR1409899	Brain-Cerebellum		17.966	18.149	19.625
SRR815232	Brain-Cerebellum		18.121	28.287	26.468
SRR627462	Brain-Cerebellum		18.412	14.878	13.65
SRR1499982	Brain-Cerebellum		18.488	36.642	46.542
SRR1440013	Brain-Cerebellum		19.168	38.666	38.988
SRR1398992	Brain-Cerebellum		19.316	35.73	33.427
SRR1368178	Brain-Cerebellum		19.752	33.007	35.123
SRR1385036	Brain-Cerebellum		20.009	26.471	9.103
SRR1419675	Brain-Cerebellum		21.105	27.358	22.007
SRR1364800	Brain-Cerebellum		21.886	26.172	26.482
SRR1379562	Brain-Cerebellum		22.103	30.325	35.917
SRR627433	Brain-Cerebellum		22.744	13.325	15.274
SRR1322291	Brain-Cerebellum		23.631	31.005	27.938
SRR1403875	Brain-Cerebellum		23.634	34.402	29.454
SRR1420891	Brain-Cerebellum		23.92	31.884	33.889
SRR1434271	Brain-Cerebellum		24.115	33.162	30.594
SRR1417981	Brain-Cerebellum		25.622	30.661	21.724
SRR1466833	Brain-Cerebellum		26.812	33.921	23.498
SRR627453	Brain-Cerebellum		27.522	19.021	26.308
SRR1442356	Brain-Cerebellum		28.525	38.19	48.239
SRR1362183	Brain-Cerebellum		28.569	45.142	56.784
SRR1489054	Brain-Cerebellum		28.988	42.279	32.934
SRR1485954	Brain-Cerebellum		29.721	33.31	36.848
SRR1434803	Brain-Cerebellum		29.935	51.979	51.869
SRR627299	Brain-Cerebellum		30.355	12.274	13.563
SRR1335856	Brain-Cerebellum		31.122	56.094	38.576
SRR1413414	Brain-Cerebellum		31.953	39.091	30.093
SRR1459033	Brain-Cerebellum		32.948	48.92	58.424
SRR1394936	Brain-Cerebellum		33.095	50.656	48.306
SRR1472621	Brain-Cerebellum		34.501	41.181	37.324
SRR1499785	Brain-Cerebellum		48.266	74.838	76.663
SRR1377984	Brain-Cerebellum		48.302	57.076	58.253
SRR1446071	Brain-Cerebellum		51.049	75.102	48.647
SRR1310136	Brain-Cortex	Brain-Cortex	1.168	1.736	0.559
SRR601006	Brain-Cortex		1.203	3.419	1.075
SRR663753	Brain-Cortex		1.274	1.94	1.046
SRR812436	Brain-Cortex		1.741	4.354	1.429
SRR1404640	Brain-Cortex		1.858	2.82	0.741
SRR663320	Brain-Cortex		1.893	3.16	0.879
SRR660626	Brain-Cortex		2.191	2.337	2.117
SRR1375976	Brain-Cortex		2.367	4.069	4.17
SRR1441546	Brain-Cortex		2.567	6.962	10.069
SRR1355150	Brain-Cortex		2.601	2.739	2.054
SRR1082262	Brain-Cortex		2.684	6.746	4.876
SRR1455369	Brain-Cortex		2.695	3.913	2.864
SRR664854	Brain-Cortex		2.781	4.71	4.579
SRR1310008	Brain-Cortex		2.835	4.147	1.894
SRR1433088	Brain-Cortex		3.022	4.527	2.913
SRR1364676	Brain-Cortex		3.05	5.319	6.32
SRR1334564	Brain-Cortex		3.051	4.073	2.322
SRR1480059	Brain-Cortex		3.131	8.329	8.447
SRR608662	Brain-Cortex		3.151	3.767	0.679
SRR1331751	Brain-Cortex		3.152	2.54	2.252
SRR1337564	Brain-Cortex		3.161	5.01	5.195
SRR1362532	Brain-Cortex		3.223	3.377	3.089
SRR1401424	Brain-Cortex		3.261	3.514	1.032
SRR1357523	Brain-Cortex		3.328	4.816	1.142
SRR1399028	Brain-Cortex		3.346	4.747	4.728
SRR614310	Brain-Cortex		3.395	3.909	0.741
SRR602927	Brain-Cortex		3.545	6.957	1.11
SRR1453702	Brain-Cortex		3.735	5.183	3.226
SRR1433971	Brain-Cortex		3.771	6.466	4.296
SRR603333	Brain-Cortex		3.775	4.064	1.275
SRR1373858	Brain-Cortex		3.904	6.165	4.222
SRR1417047	Brain-Cortex		3.937	5.304	2.685
SRR1397008	Brain-Cortex		4.081	13.704	11.04
SRR1445149	Brain-Cortex		4.103	5.439	6.171
SRR1489502	Brain-Cortex		4.149	6.487	3.232
SRR1475168	Brain-Cortex		4.159	4.859	6.17
SRR1435484	Brain-Cortex		4.227	5.48	3.669
SRR1452292	Brain-Cortex		4.283	6.852	8.954
SRR1417827	Brain-Cortex		4.296	5.871	4.641
SRR1354734	Brain-Cortex		4.302	7.157	5.31
SRR627449	Brain-Cortex		4.354	4.521	0
SRR1478768	Brain-Cortex		4.39	6.435	4.37
SRR1391922	Brain-Cortex		4.542	5.577	4.624
SRR1490019	Brain-Cortex		4.635	6.444	4.012
SRR1383059	Brain-Cortex		4.661	6.691	7.24
SRR1311794	Brain-Cortex		4.676	5.136	5.085
SRR1499193	Brain-Cortex		4.792	8.586	9.233
SRR1392985	Brain-Cortex		4.819	10.857	7.741
SRR1396078	Brain-Cortex		4.853	5.543	5.227
SRR1379238	Brain-Cortex		4.93	6.498	3.335
SRR820078	Brain-Cortex		5.195	9.214	7.255
SRR1331335	Brain-Cortex		5.236	8.894	6.963
SRR1459441	Brain-Cortex		5.248	6.788	5.135
SRR1352954	Brain-Cortex		5.306	10.458	8.935
SRR601669	Brain-Cortex		5.315	7.878	1.799
SRR1311575	Brain-Cortex		5.341	10.974	8.741
SRR1335400	Brain-Cortex		5.36	5.47	4.895
SRR1311400	Brain-Cortex		5.386	6.664	8.445
SRR1419187	Brain-Cortex		5.429	6.081	5.895
SRR1488672	Brain-Cortex		5.477	8.274	8.191
SRR1474951	Brain-Cortex		5.6	7.887	2.484
SRR1486097	Brain-Cortex		5.657	8.651	9.53
SRR812012	Brain-Cortex		5.68	8.845	6.069
SRR1444460	Brain-Cortex		5.746	8.697	12.327
SRR1320280	Brain-Cortex		6.024	8.015	9.882
SRR810319	Brain-Cortex		6.042	8.23	6.338
SRR1396640	Brain-Cortex		6.091	16.743	18.453
SRR810877	Brain-Cortex		6.273	8.856	9.316
SRR808614	Brain-Cortex		6.436	8.461	3.178
SRR604026	Brain-Cortex		6.453	7.459	4.932
SRR1417912	Brain-Cortex		6.501	9.008	8.674
SRR1323043	Brain-Cortex		6.507	9.169	10.338
SRR1498861	Brain-Cortex		6.569	10.358	13.281
SRR1332796	Brain-Cortex		6.649	6.994	7.324
SRR816770	Brain-Cortex		6.67	12.127	8.638
SRR1333930	Brain-Cortex		6.772	8.27	3.99
SRR1353176	Brain-Cortex		6.827	10.523	7.486
SRR615213	Brain-Cortex		6.943	7.34	0
SRR654874	Brain-Cortex		7.294	13.336	7.157
SRR1085975	Brain-Cortex		7.431	9.991	4.334
SRR1324371	Brain-Cortex		7.504	12.704	15.83
SRR1489137	Brain-Cortex		7.507	12.733	8.844
SRR1396595	Brain-Cortex		8.186	14.251	14.943
SRR1416434	Brain-Cortex		8.242	12.606	12.268
SRR1316815	Brain-Cortex		8.416	13.059	10.143
SRR1327593	Brain-Cortex		8.599	9.757	4.724
SRR1480988	Brain-Cortex		8.954	14.658	13.061
SRR1391769	Brain-Cortex		9.012	11.148	10.233
SRR612575	Brain-Cortex		9.175	16.964	7.568
SRR1338219	Brain-Cortex		9.57	14.312	14.408
SRR660933	Brain-Cortex		10.296	17.002	5.363
SRR1418992	Brain-Cortex		10.338	11.168	7.802
SRR1432275	Brain-Cortex		10.392	18.451	19.151
SRR1083632	Brain-Cortex		11.352	14.082	13.876
SRR1459804	Brain-Cortex		11.398	15.07	21.412
SRR1414595	Brain-Cortex		11.995	15.454	8.011
SRR1359630	Brain-Cortex		12.358	23.376	21.458
SRR1337864	Brain-Cortex		12.689	21.559	29.39
SRR1399201	Brain-Cortex		12.965	13.173	14.659
SRR1323746	Brain-Cortex		13.099	22.13	22.057
SRR1358102	Brain-Cortex		16.073	24.281	27.237
SRR1444580	Brain-Cortex		16.512	20.537	22.598
SRR1413522	Brain-Cortex		17.092	25.695	25.677
SRR1328487	Brain-Cortex		17.756	28.943	32.148
SRR1437555	Brain-Cortex		21.902	25.245	16.616
SRR627425	Brain-Cortex		25.166	11.219	12.892
SRR1081741	Brain-Cortex		25.29	45.502	35.163
SRR627421	Brain-Cortex		27.886	14.871	20.731
SRR2135333	Brain-Frontal_Cortex_(BA9)	Brain-Frontal_Cortex_(BA9)	0	0	0
SRR1077405	Brain-Frontal_Cortex_(BA9)		0.194	0.672	0.236
SRR657127	Brain-Frontal_Cortex_(BA9)		0.348	0.388	0.228
SRR1408368	Brain-Frontal_Cortex_(BA9)		0.414	1.016	0.538
SRR1435293	Brain-Frontal_Cortex_(BA9)		0.44	0.912	0.697
SRR1471817	Brain-Frontal_Cortex_(BA9)		0.533	0.999	0.613
SRR1488651	Brain-Frontal_Cortex_(BA9)		0.547	1.06	0.834
SRR1415234	Brain-Frontal_Cortex_(BA9)		0.57	1.173	0
SRR1444678	Brain-Frontal_Cortex_(BA9)		0.699	1.475	1.222
SRR658307	Brain-Frontal_Cortex_(BA9)		0.795	0.187	0.742
SRR814967	Brain-Frontal_Cortex_(BA9)		0.814	0.773	0.79
SRR1439873	Brain-Frontal_Cortex_(BA9)		0.826	1.738	0.74
SRR657777	Brain-Frontal_Cortex_(BA9)		0.844	0.955	0.29
SRR1375571	Brain-Frontal_Cortex_(BA9)		0.88	1.041	1.445
SRR1360563	Brain-Frontal_Cortex_(BA9)		0.917	2.01	1.889
SRR1418127	Brain-Frontal_Cortex_(BA9)		0.925	1.232	1.455
SRR657635	Brain-Frontal_Cortex_(BA9)		0.944	1.463	3.522
SRR821602	Brain-Frontal_Cortex_(BA9)		0.952	1.412	1.161
SRR1457503	Brain-Frontal_Cortex_(BA9)		0.972	0.948	0.015
SRR662233	Brain-Frontal_Cortex_(BA9)		1.022	1.125	0.028
SRR1368772	Brain-Frontal_Cortex_(BA9)		1.184	2.328	2.272
SRR1361567	Brain-Frontal_Cortex_(BA9)		1.187	1.205	0.092
SRR1354446	Brain-Frontal_Cortex_(BA9)		1.22	3.475	3.723
SRR1437538	Brain-Frontal_Cortex_(BA9)		1.231	2.177	2.804
SRR1435775	Brain-Frontal_Cortex_(BA9)		1.264	1.724	1.675
SRR657754	Brain-Frontal_Cortex_(BA9)		1.295	2.459	0.821
SRR1333741	Brain-Frontal_Cortex_(BA9)		1.375	1.332	1.108
SRR1084842	Brain-Frontal_Cortex_(BA9)		1.402	1.737	0.794
SRR602704	Brain-Frontal_Cortex_(BA9)		1.445	2.666	0
SRR1455925	Brain-Frontal_Cortex_(BA9)		1.492	2.596	0.341
SRR1402900	Brain-Frontal_Cortex_(BA9)		1.5	2.791	1.018
SRR1500868	Brain-Frontal_Cortex_(BA9)		1.545	2.826	2.237
SRR1476571	Brain-Frontal_Cortex_(BA9)		1.565	1.569	1.19
SRR1320963	Brain-Frontal_Cortex_(BA9)		1.589	2.086	1.36
SRR1316940	Brain-Frontal_Cortex_(BA9)		1.645	2.589	1.051
SRR1447693	Brain-Frontal_Cortex_(BA9)		1.688	2.312	1.662
SRR818210	Brain-Frontal_Cortex_(BA9)		1.708	2.763	1.745
SRR604456	Brain-Frontal_Cortex_(BA9)		1.714	3.455	0.825
SRR1320115	Brain-Frontal_Cortex_(BA9)		1.731	2.348	2.269
SRR1360128	Brain-Frontal_Cortex_(BA9)		1.83	2.962	3.802
SRR1318163	Brain-Frontal_Cortex_(BA9)		1.841	4.246	3.674
SRR595926	Brain-Frontal_Cortex_(BA9)		1.884	4.084	2.879
SRR1390601	Brain-Frontal_Cortex_(BA9)		2.018	3.424	2.797
SRR1474777	Brain-Frontal_Cortex_(BA9)		2.041	1.807	0.956
SRR1416754	Brain-Frontal_Cortex_(BA9)		2.131	4.482	2.035
SRR1416477	Brain-Frontal_Cortex_(BA9)		2.171	5.739	4.82
SRR1356444	Brain-Frontal_Cortex_(BA9)		2.254	6.875	7.875
SRR1435020	Brain-Frontal_Cortex_(BA9)		2.263	2.719	3.254
SRR1432123	Brain-Frontal_Cortex_(BA9)		2.287	4.741	3.944
SRR1433796	Brain-Frontal_Cortex_(BA9)		2.305	3.837	2.917
SRR1348360	Brain-Frontal_Cortex_(BA9)		2.307	4.635	4.866
SRR1317344	Brain-Frontal_Cortex_(BA9)		2.379	3.198	2.86
SRR661349	Brain-Frontal_Cortex_(BA9)		2.395	4.685	4.193
SRR1084649	Brain-Frontal_Cortex_(BA9)		2.412	4.989	5.773
SRR1381673	Brain-Frontal_Cortex_(BA9)		2.419	5.924	4.065
SRR1457482	Brain-Frontal_Cortex_(BA9)		2.495	3.184	4.129
SRR1387809	Brain-Frontal_Cortex_(BA9)		2.525	2.691	1.254
SRR614802	Brain-Frontal_Cortex_(BA9)		2.582	4.804	1.516
SRR1085495	Brain-Frontal_Cortex_(BA9)		2.589	4.541	3.038
SRR1471943	Brain-Frontal_Cortex_(BA9)		2.604	3.801	3.507
SRR1453851	Brain-Frontal_Cortex_(BA9)		2.634	2.563	2.973
SRR1367943	Brain-Frontal_Cortex_(BA9)		2.683	5.526	4.602
SRR1474553	Brain-Frontal_Cortex_(BA9)		2.753	3.58	2.305
SRR818033	Brain-Frontal_Cortex_(BA9)		2.784	3.95	1.698
SRR1421177	Brain-Frontal_Cortex_(BA9)		2.832	2.759	4.795
SRR1337098	Brain-Frontal_Cortex_(BA9)		2.851	3.372	2.451
SRR1453341	Brain-Frontal_Cortex_(BA9)		2.866	2.883	3.487
SRR1336548	Brain-Frontal_Cortex_(BA9)		2.873	7.759	7.77
SRR602516	Brain-Frontal_Cortex_(BA9)		2.922	4.719	2.375
SRR1335446	Brain-Frontal_Cortex_(BA9)		3.221	3.375	3.998
SRR1487194	Brain-Frontal_Cortex_(BA9)		3.259	5.236	1.447
SRR1413562	Brain-Frontal_Cortex_(BA9)		3.265	4.938	3.151
SRR600361	Brain-Frontal_Cortex_(BA9)		3.284	5.738	2.536
SRR1386708	Brain-Frontal_Cortex_(BA9)		3.447	7.166	6.444
SRR604262	Brain-Frontal_Cortex_(BA9)		3.605	7.968	2.761
SRR1442571	Brain-Frontal_Cortex_(BA9)		3.709	4.445	8.524
SRR1418837	Brain-Frontal_Cortex_(BA9)		3.825	7.384	7.942
SRR1328895	Brain-Frontal_Cortex_(BA9)		3.877	5.658	6.376
SRR1072367	Brain-Frontal_Cortex_(BA9)		3.922	6.584	3.532
SRR1387264	Brain-Frontal_Cortex_(BA9)		3.926	5.959	3.859
SRR607337	Brain-Frontal_Cortex_(BA9)		3.981	5.776	3.5
SRR1408208	Brain-Frontal_Cortex_(BA9)		4.06	5.61	5.803
SRR1348159	Brain-Frontal_Cortex_(BA9)		4.148	4.432	2.445
SRR1434526	Brain-Frontal_Cortex_(BA9)		4.254	4.555	4.432
SRR613627	Brain-Frontal_Cortex_(BA9)		4.563	7.797	4.433
SRR1440986	Brain-Frontal_Cortex_(BA9)		4.586	6.785	4.898
SRR1337412	Brain-Frontal_Cortex_(BA9)		4.619	6.676	4.12
SRR662534	Brain-Frontal_Cortex_(BA9)		5.087	7.432	3.28
SRR1356619	Brain-Frontal_Cortex_(BA9)		5.18	6.699	6.195
SRR1498550	Brain-Frontal_Cortex_(BA9)		5.275	10.965	4.212
SRR1326179	Brain-Frontal_Cortex_(BA9)		5.399	4.378	3.333
SRR1444622	Brain-Frontal_Cortex_(BA9)		5.537	6.745	7.758
SRR1414897	Brain-Frontal_Cortex_(BA9)		5.667	9.016	11.693
SRR1099499	Brain-Frontal_Cortex_(BA9)		5.696	10.23	12.879
SRR1454803	Brain-Frontal_Cortex_(BA9)		6.951	9.349	7.767
SRR1487362	Brain-Frontal_Cortex_(BA9)		6.966	17.685	21.468
SRR1357478	Brain-Frontal_Cortex_(BA9)		8.158	14.287	11.489
SRR1485459	Brain-Frontal_Cortex_(BA9)		8.339	9.685	10.004
SRR602314	Brain-Frontal_Cortex_(BA9)		11.136	13.075	4.837
SRR1487685	Brain-Frontal_Cortex_(BA9)		11.594	18.485	27.663
SRR1399779	Brain-Frontal_Cortex_(BA9)		11.686	21.431	20.748
SRR601500	Brain-Frontal_Cortex_(BA9)		14.057	16.688	9.119
SRR1331579	Brain-Frontal_Cortex_(BA9)		16.911	24.995	14.675
SRR612563	Brain-Frontal_Cortex_(BA9)		268.177	212.728	125.588
SRR1408113	Brain-Hippocampus	Brain-Hippocampus	0.338	0.81	0.518
SRR1443979	Brain-Hippocampus		0.519	1.153	0.263
SRR821690	Brain-Hippocampus		0.616	0.925	0
SRR1366579	Brain-Hippocampus		0.616	1.266	1.468
SRR1487295	Brain-Hippocampus		0.69	1.687	2.112
SRR1377927	Brain-Hippocampus		0.754	1.985	1.097
SRR1328035	Brain-Hippocampus		0.757	1.242	1.391
SRR660969	Brain-Hippocampus		0.769	1.08	0.648
SRR1337431	Brain-Hippocampus		1.083	1.873	2.287
SRR1475386	Brain-Hippocampus		1.091	1.599	0.448
SRR1362888	Brain-Hippocampus		1.104	1.733	0.634
SRR1485167	Brain-Hippocampus		1.108	1.349	1.809
SRR661779	Brain-Hippocampus		1.119	1.185	1.049
SRR1473590	Brain-Hippocampus		1.139	2.606	1.486
SRR1398411	Brain-Hippocampus		1.16	2.073	1.688
SRR1329090	Brain-Hippocampus		1.17	3.17	1.538
SRR1475803	Brain-Hippocampus		1.222	1.368	3.359
SRR1368964	Brain-Hippocampus		1.263	1.213	1.618
SRR1488367	Brain-Hippocampus		1.295	2.398	0.56
SRR1355373	Brain-Hippocampus		1.397	1.945	0.817
SRR817758	Brain-Hippocampus		1.402	2.32	1.528
SRR1442195	Brain-Hippocampus		1.505	2.151	1.544
SRR1322768	Brain-Hippocampus		1.576	1.615	2.254
SRR1334440	Brain-Hippocampus		1.672	2.085	0.612
SRR1472323	Brain-Hippocampus		1.689	2.026	0.733
SRR818086	Brain-Hippocampus		1.731	2.033	1.634
SRR1475969	Brain-Hippocampus		1.744	1.654	2.251
SRR1446762	Brain-Hippocampus		1.754	2.055	1.908
SRR1362464	Brain-Hippocampus		1.891	3.657	1.602
SRR1348339	Brain-Hippocampus		1.937	2.489	0.3
SRR1325964	Brain-Hippocampus		1.961	1.756	1.751
SRR1319158	Brain-Hippocampus		1.961	3.657	2.456
SRR1354689	Brain-Hippocampus		1.987	3.825	2.655
SRR662007	Brain-Hippocampus		2.008	4.517	4.132
[truncated: 5,853 more rows]

## Sheet: File-2.CCLE transcripts
	number of positive cell lines	150	144	134	66	65	61	39	32	28	28	27	24	23	22	15	14	13	12	10	10	10	9	8	8	7	7	6	6	6	5	5	5	5	4	4	4	4	3	3	3	3	3	3	3	3	3	2	2
	(sum)	48.5901	68.8851	32.4332	15.5213	8.33121	9.71311	4.66872	2.95924	5.19544	4.58464	2.65886	2.15508	2.07939	2.30203	2.07623	1.09948	1.07198	1.70663	1.37687	1.07398	0.867418	1.55533	0.66556	0.478815	0.637378	0.593468	0.78508	0.627773	0.482177	1.87576	1.49148	0.912187	0.21295	0.477795	0.265931	0.238186	0.113167	1.12753	0.930858	0.880749	0.521252	0.423658	0.291301	0.224843	0.127797	0.0714936	0.855033	0.825053
order#	DepMap_ID	MIR663AHG (ENST00000615682)	MIR663AHG (ENST00000665857)	MIR663AHG (ENST00000593517)	MIR663AHG (ENST00000596717)	MIR663AHG (ENST00000595300)	MIR663AHG (ENST00000665350)	MIR663AHG (ENST00000600222)	MIR663AHG (ENST00000656492)	MIR663AHG (ENST00000657701)	MIR663AHG (ENST00000598448)	MIR663AHG (ENST00000601079)	MIR663AHG (ENST00000661062)	MIR663AHG (ENST00000609914)	MIR663AHG (ENST00000609044)	MIR663AHG (ENST00000669508)	MIR663AHG (ENST00000660574)	MIR663AHG (ENST00000656254)	MIR663AHG (ENST00000669686)	MIR663AHG (ENST00000664408)	MIR663AHG (ENST00000659943)	MIR663AHG (ENST00000662275)	MIR663AHG (ENST00000598150)	MIR663AHG (ENST00000655978)	MIR663AHG (ENST00000597267)	MIR663AHG (ENST00000668909)	MIR663AHG (ENST00000669316)	MIR663AHG (ENST00000656445)	MIR663AHG (ENST00000654362)	MIR663AHG (ENST00000653834)	MIR663AHG (ENST00000656683)	MIR663AHG (ENST00000655339)	MIR663AHG (ENST00000667024)	MIR663AHG (ENST00000660993)	MIR663AHG (ENST00000668694)	MIR663AHG (ENST00000666782)	MIR663AHG (ENST00000655397)	MIR663AHG (ENST00000661333)	MIR663AHG (ENST00000654167)	MIR663AHG (ENST00000668868)	MIR663AHG (ENST00000656577)	MIR663AHG (ENST00000609202)	MIR663AHG (ENST00000660445)	MIR663AHG (ENST00000664616)	MIR663AHG (ENST00000655393)	MIR663AHG (ENST00000669026)	MIR663AHG (ENST00000656649)	MIR663AHG (ENST00000652953)	MIR663AHG (ENST00000671565)
1054	ACH-000182	not detected	not detected	not detected	not detected	not detected	not detected	not detected	not detected	not detected	not detected	not detected	not detected	not detected	not detected	not detected	not detected	not detected	not detected	not detected	not detected	not detected	not detected	not detected	not detected	not detected	not detected	not detected	not detected	not detected	not detected	not detected	not detected	not detected	not detected	not detected	not detected	not detected	not detected	not detected	not detected	not detected	not detected	not detected	not detected	not detected	not detected	not detected	not detected
867	ACH-000141	0.0565835	not detected	not detected	not detected	not detected	not detected	not detected	not detected	not detected	not detected	not detected	not detected	not detected	not detected	not detected	not detected	not detected	not detected	not detected	not detected	not detected	not detected	not detected	not detected	not detected	not detected	not detected	not detected	not detected	not detected	not detected	not detected	not detected	not detected	not detected	not detected	not detected	not detected	not detected	not detected	not detected	not detected	not detected	not detected	not detected	not detected	not detected	not detected
337	ACH-000268	not detected	not detected	not detected	not detected	not detected	not detected	not detected	not detected	not detected	not detected	not detected	not detected	not detected	not detected	not detected	not detected	not detected	not detected	not detected	not detected	not detected	not detected	not detected	not detected	not detected	not detected	not detected	not detected	not detected	not detected	not detected	not detected	not detected	not detected	not detected	not detected	not detected	not detected	not detected	not detected	not detected	not detected	not detected	not detected	not detected	not detected	not detected	not detected
1080	ACH-000377	not detected	not detected	not detected	not detected	not detected	not detected	not detected	not detected	not detected	not detected	not detected	not detected	not detected	not detected	not detected	not detected	not detected	not detected	not detected	not detected	not detected	not detected	not detected	not detected	not detected	not detected	not detected	not detected	not detected	not detected	not detected	not detected	not detected	not detected	not detected	not detected	not detected	not detected	not detected	not detected	not detected	not detected	not detected	not detected	not detected	not detected	not detected	not detected
9	ACH-000461	not detected	not detected	not detected	not detected	not detected	not detected	not detected	not detected	not detected	not detected	not detected	not detected	not detected	not detected	not detected	not detected	not detected	not detected	not detected	not detected	not detected	not detected	not detected	not detected	not detected	not detected	not detected	not detected	not detected	not detected	not detected	not detected	not detected	not detected	not detected	not detected	not detected	not detected	not detected	not detected	not detected	not detected	not detected	not detected	not detected	not detected	not detected	not detected
183	ACH-000209	not detected	not detected	not detected	not detected	not detected	not detected	not detected	not detected	not detected	not detected	not detected	not detected	not detected	not detected	not detected	not detected	not detected	not detected	not detected	not detected	not detected	not detected	not detected	not detected	not detected	not detected	not detected	not detected	not detected	not detected	not detected	not detected	not detected	not detected	not detected	not detected	not detected	not detected	not detected	not detected	not detected	not detected	not detected	not detected	not detected	not detected	not detected	not detected
303	ACH-000808	0.214125	0.0703893	not detected	not detected	not detected	not detected	not detected	not detected	not detected	not detected	not detected	not detected	not detected	not detected	not detected	not detected	not detected	not detected	not detected	not detected	not detected	not detected	not detected	not detected	not detected	not detected	not detected	not detected	not detected	not detected	not detected	not detected	not detected	not detected	not detected	not detected	not detected	not detected	not detected	not detected	not detected	not detected	not detected	not detected	not detected	not detected	not detected	not detected
838	ACH-000976	not detected	not detected	not detected	not detected	not detected	not detected	not detected	not detected	not detected	not detected	not detected	not detected	not detected	not detected	not detected	not detected	not detected	not detected	not detected	not detected	not detected	not detected	not detected	not detected	not detected	not detected	not detected	not detected	not detected	not detected	not detected	not detected	not detected	not detected	not detected	not detected	not detected	not detected	not detected	not detected	not detected	not detected	not detected	not detected	not detected	not detected	not detected	not detected
448	ACH-000218	not detected	not detected	not detected	not detected	not detected	not detected	not detected	not detected	not detected	not detected	not detected	not detected	not detected	not detected	not detected	not detected	not detected	not detected	not detected	not detected	not detected	not detected	not detected	not detected	not detected	not detected	not detected	not detected	not detected	not detected	not detected	not detected	not detected	not detected	not detected	not detected	not detected	not detected	not detected	not detected	not detected	not detected	not detected	not detected	not detected	not detected	not detected	not detected
659	ACH-000004	not detected	not detected	not detected	not detected	not detected	not detected	not detected	not detected	not detected	not detected	not detected	not detected	not detected	not detected	not detected	not detected	not detected	not detected	not detected	not detected	not detected	not detected	not detected	not detected	not detected	not detected	not detected	not detected	not detected	not detected	not detected	not detected	not detected	not detected	not detected	not detected	not detected	not detected	not detected	not detected	not detected	not detected	not detected	not detected	not detected	not detected	not detected	not detected
661	ACH-000241	not detected	not detected	not detected	not detected	not detected	not detected	not detected	not detected	not detected	not detected	not detected	not detected	not detected	not detected	not detected	not detected	not detected	not detected	not detected	not detected	not detected	not detected	not detected	not detected	not detected	not detected	not detected	not detected	not detected	not detected	not detected	not detected	not detected	not detected	not detected	not detected	not detected	not detected	not detected	not detected	not detected	not detected	not detected	not detected	not detected	not detected	not detected	not detected
546	ACH-000432	not detected	not detected	not detected	not detected	not detected	not detected	not detected	not detected	not detected	not detected	not detected	not detected	not detected	not detected	not detected	not detected	not detected	not detected	not detected	not detected	not detected	not detected	not detected	not detected	not detected	not detected	not detected	not detected	not detected	not detected	not detected	not detected	not detected	not detected	not detected	not detected	not detected	not detected	not detected	not detected	not detected	not detected	not detected	not detected	not detected	not detected	not detected	not detected
1098	ACH-000373	not detected	not detected	not detected	not detected	not detected	not detected	not detected	not detected	not detected	not detected	not detected	not detected	not detected	not detected	not detected	not detected	not detected	not detected	not detected	not detected	not detected	not detected	not detected	not detected	not detected	not detected	not detected	not detected	not detected	not detected	not detected	not detected	not detected	not detected	not detected	not detected	not detected	not detected	not detected	not detected	not detected	not detected	not detected	not detected	not detected	not detected	not detected	not detected
1244	ACH-000321	not detected	not detected	not detected	not detected	not detected	not detected	not detected	not detected	not detected	not detected	not detected	not detected	not detected	not detected	not detected	not detected	not detected	not detected	not detected	not detected	not detected	not detected	not detected	not detected	not detected	not detected	not detected	not detected	not detected	not detected	not detected	not detected	not detected	not detected	not detected	not detected	not detected	not detected	not detected	not detected	not detected	not detected	not detected	not detected	not detected	not detected	not detected	not detected
267	ACH-001129	not detected	not detected	not detected	not detected	not detected	not detected	not detected	not detected	not detected	not detected	not detected	not detected	not detected	not detected	not detected	not detected	not detected	not detected	not detected	not detected	not detected	not detected	not detected	not detected	not detected	not detected	not detected	not detected	not detected	not detected	not detected	not detected	not detected	not detected	not detected	not detected	not detected	not detected	not detected	not detected	not detected	not detected	not detected	not detected	not detected	not detected	not detected	not detected
401	ACH-000498	not detected	not detected	not detected	not detected	not detected	not detected	not detected	not detected	not detected	not detected	not detected	not detected	not detected	not detected	not detected	not detected	not detected	not detected	not detected	not detected	not detected	not detected	not detected	not detected	not detected	not detected	not detected	not detected	not detected	not detected	not detected	not detected	not detected	not detected	not detected	not detected	not detected	not detected	not detected	not detected	not detected	not detected	not detected	not detected	not detected	not detected	not detected	not detected
131	ACH-000406	not detected	not detected	not detected	not detected	not detected	not detected	not detected	not detected	not detected	not detected	not detected	not detected	not detected	not detected	not detected	not detected	not detected	not detected	not detected	not detected	not detected	not detected	not detected	not detected	not detected	not detected	not detected	not detected	not detected	not detected	not detected	not detected	not detected	not detected	not detected	not detected	not detected	not detected	not detected	not detected	not detected	not detected	not detected	not detected	not detected	not detected	not detected	not detected
653	ACH-000195	not detected	not detected	not detected	not detected	not detected	not detected	not detected	not detected	not detected	not detected	not detected	not detected	not detected	not detected	not detected	not detected	not detected	not detected	not detected	not detected	not detected	not detected	not detected	not detected	not detected	not detected	not detected	not detected	not detected	not detected	not detected	not detected	not detected	not detected	not detected	not detected	not detected	not detected	not detected	not detected	not detected	not detected	not detected	not detected	not detected	not detected	not detected	not detected
928	ACH-000964	not detected	not detected	not detected	not detected	not detected	not detected	not detected	not detected	not detected	not detected	not detected	not detected	not detected	not detected	not detected	not detected	not detected	not detected	not detected	not detected	not detected	not detected	not detected	not detected	not detected	not detected	not detected	not detected	not detected	not detected	not detected	not detected	not detected	not detected	not detected	not detected	not detected	not detected	not detected	not detected	not detected	not detected	not detected	not detected	not detected	not detected	not detected	not detected
135	ACH-000960	not detected	0.0285692	not detected	not detected	not detected	not detected	not detected	not detected	not detected	not detected	not detected	not detected	not detected	not detected	not detected	not detected	not detected	not detected	not detected	not detected	not detected	not detected	not detected	not detected	not detected	not detected	not detected	not detected	not detected	not detected	not detected	not detected	not detected	not detected	not detected	not detected	not detected	not detected	not detected	not detected	not detected	not detected	not detected	not detected	not detected	not detected	not detected	not detected
1134	ACH-000462	not detected	not detected	not detected	not detected	not detected	not detected	not detected	not detected	not detected	not detected	not detected	not detected	not detected	not detected	not detected	not detected	not detected	not detected	not detected	not detected	not detected	not detected	not detected	not detected	not detected	not detected	not detected	not detected	not detected	not detected	not detected	not detected	not detected	not detected	not detected	not detected	not detected	not detected	not detected	not detected	not detected	not detected	not detected	not detected	not detected	not detected	not detected	not detected
208	ACH-000112	not detected	not detected	not detected	not detected	not detected	not detected	not detected	not detected	not detected	not detected	not detected	not detected	not detected	not detected	not detected	not detected	not detected	not detected	not detected	not detected	not detected	not detected	not detected	not detected	not detected	not detected	not detected	not detected	not detected	not detected	not detected	not detected	not detected	not detected	not detected	not detected	not detected	not detected	not detected	not detected	not detected	not detected	not detected	not detected	not detected	not detected	not detected	not detected
225	ACH-000002	not detected	not detected	not detected	not detected	not detected	not detected	not detected	not detected	not detected	not detected	not detected	not detected	not detected	not detected	not detected	not detected	not detected	not detected	not detected	not detected	not detected	not detected	not detected	not detected	not detected	not detected	not detected	not detected	not detected	not detected	not detected	not detected	not detected	not detected	not detected	not detected	not detected	not detected	not detected	not detected	not detected	not detected	not detected	not detected	not detected	not detected	not detected	not detected
651	ACH-000604	not detected	not detected	0.226509	0.378512	not detected	not detected	not detected	not detected	not detected	0.214125	not detected	not detected	not detected	not detected	not detected	not detected	not detected	0.189034	not detected	not detected	not detected	0.15056	not detected	not detected	not detected	not detected	not detected	not detected	not detected	not detected	not detected	not detected	not detected	not detected	not detected	not detected	not detected	not detected	not detected	not detected	not detected	not detected	not detected	not detected	not detected	not detected	not detected	not detected
861	ACH-000372	not detected	not detected	not detected	not detected	not detected	not detected	not detected	not detected	not detected	not detected	not detected	not detected	not detected	not detected	not detected	not detected	not detected	not detected	not detected	not detected	not detected	not detected	not detected	not detected	not detected	not detected	not detected	not detected	not detected	not detected	not detected	not detected	not detected	not detected	not detected	not detected	not detected	not detected	not detected	not detected	not detected	not detected	not detected	not detected	not detected	not detected	not detected	not detected
1347	ACH-000487	not detected	not detected	not detected	not detected	not detected	not detected	not detected	not detected	not detected	not detected	not detected	not detected	not detected	not detected	not detected	not detected	not detected	not detected	not detected	not detected	not detected	not detected	not detected	not detected	not detected	not detected	not detected	not detected	not detected	not detected	not detected	not detected	not detected	not detected	not detected	not detected	not detected	not detected	not detected	not detected	not detected	not detected	not detected	not detected	not detected	not detected	not detected	not detected
666	ACH-000405	not detected	not detected	not detected	not detected	not detected	not detected	not detected	not detected	not detected	not detected	not detected	not detected	not detected	not detected	not detected	not detected	not detected	not detected	not detected	not detected	not detected	not detected	not detected	not detected	not detected	not detected	not detected	not detected	not detected	not detected	not detected	not detected	not detected	not detected	not detected	not detected	not detected	not detected	not detected	not detected	not detected	not detected	not detected	not detected	not detected	not detected	not detected	not detected
1239	ACH-000113	not detected	not detected	not detected	not detected	not detected	not detected	not detected	not detected	not detected	not detected	not detected	not detected	not detected	not detected	not detected	not detected	not detected	not detected	not detected	not detected	not detected	not detected	not detected	not detected	not detected	not detected	not detected	not detected	not detected	not detected	not detected	not detected	not detected	not detected	not detected	not detected	not detected	not detected	not detected	not detected	not detected	not detected	not detected	not detected	not detected	not detected	not detected	not detected
910	ACH-000874	not detected	not detected	not detected	not detected	not detected	not detected	not detected	not detected	not detected	not detected	not detected	not detected	not detected	not detected	not detected	not detected	not detected	not detected	not detected	not detected	not detected	not detected	not detected	not detected	not detected	not detected	not detected	not detected	not detected	not detected	not detected	not detected	not detected	not detected	not detected	not detected	not detected	not detected	not detected	not detected	not detected	not detected	not detected	not detected	not detected	not detected	not detected	not detected
749	ACH-000045	not detected	not detected	not detected	not detected	not detected	not detected	not detected	not detected	not detected	not detected	not detected	not detected	not detected	not detected	not detected	not detected	not detected	not detected	not detected	not detected	not detected	not detected	not detected	not detected	not detected	not detected	not detected	not detected	not detected	not detected	not detected	not detected	not detected	not detected	not detected	not detected	not detected	not detected	not detected	not detected	not detected	not detected	not detected	not detected	not detected	not detected	not detected	not detected
1097	ACH-000995	not detected	not detected	not detected	not detected	not detected	not detected	not detected	not detected	not detected	not detected	not detected	not detected	not detected	not detected	not detected	not detected	not detected	not detected	not detected	not detected	not detected	not detected	not detected	not detected	not detected	not detected	not detected	not detected	not detected	not detected	not detected	not detected	not detected	not detected	not detected	not detected	not detected	not detected	not detected	not detected	not detected	not detected	not detected	not detected	not detected	not detected	not detected	not detected
849	ACH-000072	not detected	not detected	0.176323	not detected	not detected	not detected	0.0703893	not detected	not detected	not detected	not detected	not detected	not detected	not detected	not detected	not detected	not detected	not detected	not detected	not detected	not detected	not detected	not detected	not detected	not detected	not detected	not detected	not detected	not detected	not detected	not detected	not detected	not detected	not detected	not detected	not detected	not detected	not detected	not detected	not detected	not detected	not detected	not detected	not detected	not detected	not detected	not detected	not detected
1377	ACH-000130	not detected	not detected	not detected	not detected	not detected	not detected	not detected	not detected	not detected	not detected	not detected	not detected	not detected	not detected	not detected	not detected	not detected	not detected	not detected	not detected	not detected	not detected	not detected	not detected	not detected	not detected	not detected	not detected	not detected	not detected	not detected	not detected	not detected	not detected	not detected	not detected	not detected	not detected	not detected	not detected	not detected	not detected	not detected	not detected	not detected	not detected	not detected	not detected
274	ACH-000197	not detected	not detected	not detected	not detected	not detected	not detected	not detected	not detected	not detected	not detected	not detected	not detected	not detected	not detected	not detected	not detected	not detected	not detected	not detected	not detected	not detected	not detected	not detected	not detected	not detected	not detected	not detected	not detected	not detected	not detected	not detected	not detected	not detected	not detected	not detected	not detected	not detected	not detected	not detected	not detected	not detected	not detected	not detected	not detected	not detected	not detected	not detected	not detected
486	ACH-000336	not detected	not detected	not detected	not detected	not detected	not detected	not detected	not detected	not detected	not detected	not detected	not detected	not detected	not detected	not detected	not detected	not detected	not detected	not detected	not detected	not detected	not detected	not detected	not detected	not detected	not detected	not detected	not detected	not detected	not detected	not detected	not detected	not detected	not detected	not detected	not detected	not detected	not detected	not detected	not detected	not detected	not detected	not detected	not detected	not detected	not detected	not detected	not detected
1109	ACH-000981	not detected	not detected	not detected	not detected	not detected	not detected	not detected	not detected	not detected	not detected	not detected	not detected	not detected	not detected	not detected	not detected	not detected	not detected	not detected	not detected	not detected	not detected	not detected	not detected	not detected	not detected	not detected	not detected	not detected	not detected	not detected	not detected	not detected	not detected	not detected	not detected	not detected	not detected	not detected	not detected	not detected	not detected	not detected	not detected	not detected	not detected	not detected	not detected
1232	ACH-000151	not detected	not detected	not detected	not detected	not detected	not detected	not detected	not detected	not detected	not detected	not detected	not detected	not detected	not detected	not detected	not detected	not detected	not detected	not detected	not detected	not detected	not detected	not detected	not detected	not detected	not detected	not detected	not detected	not detected	not detected	not detected	not detected	not detected	not detected	not detected	not detected	not detected	not detected	not detected	not detected	not detected	not detected	not detected	not detected	not detected	not detected	not detected	not detected
1133	ACH-000938	not detected	not detected	not detected	not detected	not detected	not detected	not detected	not detected	not detected	not detected	not detected	not detected	not detected	not detected	not detected	not detected	not detected	not detected	not detected	not detected	not detected	not detected	not detected	not detected	not detected	not detected	not detected	not detected	not detected	not detected	not detected	not detected	not detected	not detected	not detected	not detected	not detected	not detected	not detected	not detected	not detected	not detected	not detected	not detected	not detected	not detected	not detected	not detected
1348	ACH-000122	not detected	not detected	not detected	not detected	not detected	not detected	not detected	not detected	not detected	not detected	not detected	not detected	not detected	not detected	not detected	not detected	not detected	not detected	not detected	not detected	not detected	not detected	not detected	not detected	not detected	not detected	not detected	not detected	not detected	not detected	not detected	not detected	not detected	not detected	not detected	not detected	not detected	not detected	not detected	not detected	not detected	not detected	not detected	not detected	not detected	not detected	not detected	not detected
463	ACH-000439	not detected	not detected	not detected	not detected	not detected	not detected	not detected	not detected	not detected	not detected	not detected	not detected	not detected	not detected	not detected	not detected	not detected	not detected	not detected	not detected	not detected	not detected	not detected	not detected	not detected	not detected	not detected	not detected	not detected	not detected	not detected	not detected	not detected	not detected	not detected	not detected	not detected	not detected	not detected	not detected	not detected	not detected	not detected	not detected	not detected	not detected	not detected	not detected
41	ACH-000006	not detected	not detected	not detected	not detected	not detected	not detected	not detected	not detected	not detected	not detected	not detected	not detected	not detected	not detected	not detected	not detected	not detected	not detected	not detected	not detected	not detected	not detected	not detected	not detected	not detected	not detected	not detected	not detected	not detected	not detected	not detected	not detected	not detected	not detected	not detected	not detected	not detected	not detected	not detected	not detected	not detected	not detected	not detected	not detected	not detected	not detected	not detected	not detected
1387	ACH-000059	not detected	not detected	not detected	not detected	not detected	not detected	not detected	not detected	not detected	not detected	not detected	not detected	not detected	not detected	not detected	not detected	not detected	not detected	not detected	not detected	not detected	not detected	not detected	not detected	not detected	not detected	not detected	not detected	not detected	not detected	not detected	not detected	not detected	not detected	not detected	not detected	not detected	not detected	not detected	not detected	not detected	not detected	not detected	not detected	not detected	not detected	not detected	not detected
350	ACH-000641	not detected	not detected	not detected	not detected	not detected	not detected	not detected	not detected	not detected	not detected	not detected	not detected	not detected	not detected	not detected	not detected	not detected	not detected	not detected	not detected	not detected	not detected	not detected	not detected	not detected	not detected	not detected	not detected	not detected	not detected	not detected	not detected	not detected	not detected	not detected	not detected	not detected	not detected	not detected	not detected	not detected	not detected	not detected	not detected	not detected	not detected	not detected	not detected
305	ACH-000166	not detected	not detected	not detected	not detected	not detected	not detected	not detected	not detected	not detected	not detected	not detected	not detected	not detected	not detected	not detected	not detected	not detected	not detected	not detected	not detected	not detected	not detected	not detected	not detected	not detected	not detected	not detected	not detected	not detected	not detected	not detected	not detected	not detected	not detected	not detected	not detected	not detected	not detected	not detected	not detected	not detected	not detected	not detected	not detected	not detected	not detected	not detected	not detected
892	ACH-000156	not detected	not detected	not detected	not detected	not detected	not detected	not detected	not detected	not detected	not detected	not detected	not detected	not detected	not detected	not detected	not detected	not detected	not detected	not detected	not detected	not detected	not detected	not detected	not detected	not detected	not detected	not detected	not detected	not detected	not detected	not detected	not detected	not detected	not detected	not detected	not detected	not detected	not detected	not detected	not detected	not detected	not detected	not detected	not detected	not detected	not detected	not detected	not detected
1023	ACH-000198	not detected	0.432959	1.41143	0.378512	0.807355	not detected	0.163499	not detected	not detected	not detected	0.526069	not detected	0.214125	not detected	not detected	0.0703893	not detected	not detected	not detected	not detected	0.238787	not detected	not detected	not detected	not detected	0.111031	not detected	not detected	not detected	not detected	0.356144	0.565597	not detected	0.226509	0.124328	not detected	not detected	not detected	0.669027	0.823749	not detected	not detected	0.124328	not detected	not detected	not detected	0.604071	not detected
346	ACH-000326	not detected	not detected	not detected	not detected	not detected	not detected	not detected	not detected	not detected	not detected	not detected	not detected	not detected	not detected	not detected	not detected	not detected	not detected	not detected	not detected	not detected	not detected	not detected	not detected	not detected	not detected	not detected	not detected	not detected	not detected	not detected	not detected	not detected	not detected	not detected	not detected	not detected	not detected	not detected	not detected	not detected	not detected	not detected	not detected	not detected	not detected	not detected	not detected
836	ACH-000301	not detected	not detected	not detected	not detected	not detected	not detected	not detected	not detected	not detected	not detected	not detected	not detected	not detected	not detected	not detected	not detected	not detected	not detected	not detected	not detected	not detected	not detected	not detected	not detected	not detected	not detected	not detected	not detected	not detected	not detected	not detected	not detected	not detected	not detected	not detected	not detected	not detected	not detected	not detected	not detected	not detected	not detected	not detected	not detected	not detected	not detected	not detected	not detected
317	ACH-000076	not detected	not detected	not detected	not detected	not detected	not detected	not detected	not detected	not detected	not detected	not detected	not detected	not detected	not detected	not detected	not detected	not detected	not detected	not detected	not detected	not detected	not detected	not detected	not detected	not detected	not detected	not detected	not detected	not detected	not detected	not detected	not detected	not detected	not detected	not detected	not detected	not detected	not detected	not detected	not detected	not detected	not detected	not detected	not detected	not detected	not detected	not detected	not detected
738	ACH-000362	not detected	not detected	not detected	not detected	not detected	not detected	not detected	not detected	not detected	not detected	not detected	not detected	not detected	not detected	not detected	not detected	not detected	not detected	not detected	not detected	not detected	not detected	not detected	not detected	not detected	not detected	not detected	not detected	not detected	not detected	not detected	not detected	not detected	not detected	not detected	not detected	not detected	not detected	not detected	not detected	not detected	not detected	not detected	not detected	not detected	not detected	not detected	not detected
1267	ACH-000346	0.15056	0.0976108	0.400538	not detected	not detected	0.124328	0.0703893	not detected	not detected	not detected	not detected	not detected	not detected	not detected	not detected	not detected	not detected	not detected	not detected	not detected	not detected	not detected	not detected	not detected	not detected	not detected	not detected	not detected	not detected	not detected	not detected	not detected	not detected	not detected	not detected	not detected	not detected	not detected	not detected	not detected	not detected	not detected	not detected	not detected	not detected	not detected	not detected	not detected
1079	ACH-000074	not detected	not detected	not detected	not detected	not detected	not detected	not detected	not detected	not detected	not detected	not detected	not detected	not detected	not detected	not detected	not detected	not detected	not detected	not detected	not detected	not detected	not detected	not detected	not detected	not detected	not detected	not detected	not detected	not detected	not detected	not detected	not detected	not detected	not detected	not detected	not detected	not detected	not detected	not detected	not detected	not detected	not detected	not detected	not detected	not detected	not detected	not detected	not detected
1351	ACH-000782	not detected	not detected	not detected	not detected	not detected	not detected	not detected	not detected	not detected	not detected	not detected	not detected	not detected	not detected	not detected	not detected	not detected	not detected	not detected	not detected	not detected	not detected	not detected	not detected	not detected	not detected	not detected	not detected	not detected	not detected	not detected	not detected	not detected	not detected	not detected	not detected	not detected	not detected	not detected	not detected	not detected	not detected	not detected	not detected	not detected	not detected	not detected	not detected
595	ACH-000065	not detected	not detected	not detected	not detected	not detected	not detected	not detected	not detected	not detected	not detected	not detected	not detected	not detected	not detected	not detected	not detected	not detected	not detected	not detected	not detected	not detected	not detected	not detected	not detected	not detected	not detected	not detected	not detected	not detected	not detected	not detected	not detected	not detected	not detected	not detected	not detected	not detected	not detected	not detected	not detected	not detected	not detected	not detected	not detected	not detected	not detected	not detected	not detected
760	ACH-000387	not detected	not detected	not detected	not detected	not detected	not detected	not detected	not detected	not detected	not detected	not detected	not detected	not detected	not detected	not detected	not detected	not detected	not detected	not detected	not detected	not detected	not detected	not detected	not detected	not detected	not detected	not detected	not detected	not detected	not detected	not detected	not detected	not detected	not detected	not detected	not detected	not detected	not detected	not detected	not detected	not detected	not detected	not detected	not detected	not detected	not detected	not detected	not detected
711	ACH-000942	not detected	not detected	not detected	not detected	not detected	not detected	not detected	not detected	not detected	not detected	not detected	0.0426443	not detected	not detected	not detected	not detected	not detected	not detected	not detected	not detected	not detected	not detected	not detected	not detected	not detected	not detected	not detected	not detected	not detected	not detected	not detected	not detected	not detected	not detected	not detected	not detected	not detected	not detected	not detected	not detected	not detected	not detected	not detected	not detected	not detected	not detected	not detected	not detected
518	ACH-000146	not detected	not detected	not detected	not detected	not detected	not detected	not detected	not detected	not detected	not detected	not detected	not detected	not detected	not detected	not detected	not detected	not detected	not detected	not detected	not detected	not detected	not detected	not detected	not detected	not detected	not detected	not detected	not detected	not detected	not detected	not detected	not detected	not detected	not detected	not detected	not detected	not detected	not detected	not detected	not detected	not detected	not detected	not detected	not detected	not detected	not detected	not detected	not detected
730	ACH-000918	not detected	not detected	not detected	not detected	not detected	not detected	not detected	not detected	not detected	not detected	not detected	not detected	not detected	not detected	not detected	not detected	not detected	not detected	not detected	not detected	not detected	not detected	not detected	not detected	not detected	not detected	not detected	not detected	not detected	not detected	not detected	not detected	not detected	not detected	not detected	not detected	not detected	not detected	not detected	not detected	not detected	not detected	not detected	not detected	not detected	not detected	not detected	not detected
756	ACH-000636	not detected	not detected	not detected	not detected	not detected	not detected	not detected	not detected	not detected	not detected	not detected	not detected	not detected	not detected	not detected	not detected	not detected	not detected	not detected	not detected	not detected	not detected	not detected	not detected	not detected	not detected	not detected	not detected	not detected	not detected	not detected	not detected	not detected	not detected	not detected	not detected	not detected	not detected	not detected	not detected	not detected	not detected	not detected	not detected	not detected	not detected	not detected	not detected
517	ACH-000080	not detected	not detected	not detected	not detected	not detected	not detected	not detected	not detected	not detected	not detected	not detected	not detected	not detected	not detected	not detected	not detected	not detected	not detected	not detected	not detected	not detected	not detected	not detected	not detected	not detected	not detected	not detected	not detected	not detected	not detected	not detected	not detected	not detected	not detected	not detected	not detected	not detected	not detected	not detected	not detected	not detected	not detected	not detected	not detected	not detected	not detected	not detected	not detected
1388	ACH-000920	not detected	0.678072	0.485427	0.0565835	0.757023	not detected	not detected	not detected	not detected	not detected	0.678072	not detected	not detected	not detected	not detected	0.0976108	not detected	not detected	0.226509	0.298658	0.275007	not detected	not detected	not detected	0.163499	not detected	not detected	not detected	not detected	not detected	not detected	not detected	not detected	not detected	not detected	not detected	not detected	not detected	not detected	not detected	0.201634	not detected	not detected	not detected	not detected	not detected	not detected	not detected
1099	ACH-000953	not detected	not detected	not detected	not detected	not detected	not detected	not detected	0.0840643	not detected	not detected	not detected	not detected	not detected	not detected	not detected	not detected	not detected	not detected	not detected	not detected	not detected	not detected	not detected	not detected	not detected	not detected	not detected	not detected	not detected	not detected	not detected	not detected	not detected	not detected	not detected	not detected	not detected	not detected	not detected	not detected	not detected	not detected	not detected	not detected	not detected	not detected	not detected	not detected
385	ACH-000519	not detected	not detected	not detected	not detected	not detected	not detected	not detected	not detected	not detected	not detected	not detected	not detected	not detected	not detected	not detected	not detected	not detected	not detected	not detected	not detected	not detected	not detected	not detected	not detected	not detected	not detected	not detected	not detected	not detected	not detected	not detected	not detected	not detected	not detected	not detected	not detected	not detected	not detected	not detected	not detected	not detected	not detected	not detected	not detected	not detected	not detected	not detected	not detected
1362	ACH-000105	not detected	0.454176	0.15056	not detected	not detected	not detected	not detected	not detected	not detected	not detected	0.201634	not detected	not detected	not detected	not detected	not detected	0.0426443	not detected	not detected	not detected	0.0976108	not detected	not detected	not detected	not detected	not detected	not detected	not detected	not detected	not detected	not detected	not detected	not detected	not detected	not detected	not detected	not detected	not detected	not detected	not detected	not detected	not detected	not detected	not detected	not detected	not detected	not detected	not detected
342	ACH-000937	not detected	not detected	not detected	not detected	not detected	not detected	not detected	not detected	not detected	not detected	not detected	not detected	not detected	not detected	not detected	not detected	not detected	not detected	not detected	not detected	not detected	not detected	not detected	not detected	not detected	not detected	not detected	not detected	not detected	not detected	not detected	not detected	not detected	not detected	not detected	not detected	not detected	not detected	not detected	not detected	not detected	not detected	not detected	0.0703893	not detected	not detected	not detected	not detected
1363	ACH-000557	not detected	not detected	not detected	not detected	not detected	not detected	not detected	not detected	not detected	not detected	not detected	not detected	not detected	not detected	not detected	not detected	not detected	not detected	not detected	not detected	not detected	not detected	not detected	not detected	not detected	not detected	not detected	not detected	not detected	not detected	not detected	not detected	not detected	not detected	not detected	not detected	not detected	not detected	not detected	not detected	not detected	not detected	not detected	not detected	not detected	not detected	not detected	not detected
921	ACH-000492	not detected	not detected	not detected	not detected	not detected	not detected	not detected	not detected	not detected	not detected	not detected	not detected	not detected	not detected	not detected	not detected	not detected	not detected	not detected	not detected	not detected	not detected	not detected	not detected	not detected	not detected	not detected	not detected	not detected	not detected	not detected	not detected	not detected	not detected	not detected	not detected	not detected	not detected	not detected	not detected	not detected	not detected	not detected	not detected	not detected	not detected	not detected	not detected
1336	ACH-000005	not detected	not detected	not detected	not detected	not detected	not detected	not detected	not detected	not detected	not detected	not detected	not detected	not detected	not detected	not detected	not detected	not detected	not detected	not detected	not detected	not detected	not detected	not detected	not detected	not detected	not detected	not detected	not detected	not detected	not detected	not detected	not detected	not detected	not detected	not detected	not detected	not detected	not detected	not detected	not detected	not detected	not detected	not detected	not detected	not detected	not detected	not detected	not detected
377	ACH-000770	not detected	not detected	not detected	not detected	not detected	not detected	not detected	not detected	not detected	not detected	not detected	not detected	not detected	not detected	not detected	not detected	not detected	not detected	not detected	not detected	not detected	not detected	not detected	not detected	not detected	not detected	not detected	not detected	not detected	not detected	not detected	not detected	not detected	not detected	not detected	not detected	not detected	not detected	not detected	not detected	not detected	not detected	not detected	not detected	not detected	not detected	not detected	not detected
37	ACH-000728	not detected	not detected	not detected	not detected	not detected	not detected	not detected	not detected	not detected	not detected	not detected	not detected	not detected	not detected	not detected	not detected	not detected	not detected	not detected	not detected	not detected	not detected	not detected	not detected	not detected	not detected	not detected	not detected	not detected	not detected	not detected	not detected	not detected	not detected	not detected	not detected	not detected	not detected	not detected	not detected	not detected	not detected	not detected	not detected	not detected	not detected	not detected	not detected
1040	ACH-000081	not detected	not detected	not detected	not detected	not detected	not detected	not detected	not detected	not detected	not detected	not detected	not detected	not detected	not detected	not detected	not detected	not detected	not detected	not detected	not detected	not detected	not detected	not detected	not detected	not detected	not detected	not detected	not detected	not detected	not detected	not detected	not detected	not detected	not detected	not detected	not detected	not detected	not detected	not detected	not detected	not detected	not detected	not detected	not detected	not detected	not detected	not detected	not detected
459	ACH-000032	not detected	not detected	not detected	not detected	not detected	not detected	not detected	not detected	not detected	not detected	not detected	not detected	not detected	not detected	not detected	not detected	not detected	not detected	not detected	not detected	not detected	not detected	not detected	not detected	not detected	not detected	not detected	not detected	not detected	not detected	not detected	not detected	not detected	not detected	not detected	not detected	not detected	not detected	not detected	not detected	not detected	not detected	not detected	not detected	not detected	not detected	not detected	not detected
533	ACH-000983	not detected	not detected	not detected	not detected	not detected	not detected	not detected	not detected	not detected	not detected	not detected	not detected	not detected	not detected	not detected	not detected	not detected	not detected	not detected	not detected	not detected	not detected	not detected	not detected	not detected	not detected	not detected	not detected	not detected	not detected	not detected	not detected	not detected	not detected	not detected	not detected	not detected	not detected	not detected	not detected	not detected	not detected	not detected	not detected	not detected	not detected	not detected	not detected
686	ACH-001106	not detected	not detected	not detected	not detected	not detected	not detected	not detected	not detected	not detected	not detected	not detected	not detected	not detected	not detected	not detected	not detected	not detected	not detected	not detected	not detected	not detected	not detected	not detected	not detected	not detected	not detected	not detected	not detected	not detected	not detected	not detected	not detected	not detected	not detected	not detected	not detected	not detected	not detected	not detected	not detected	not detected	not detected	not detected	not detected	not detected	not detected	not detected	not detected
722	ACH-000922	not detected	not detected	not detected	not detected	not detected	not detected	not detected	not detected	not detected	not detected	not detected	not detected	not detected	not detected	not detected	not detected	not detected	not detected	not detected	not detected	not detected	not detected	not detected	not detected	not detected	not detected	not detected	not detected	not detected	not detected	not detected	not detected	not detected	not detected	not detected	not detected	not detected	not detected	not detected	not detected	not detected	not detected	not detected	not detected	not detected	not detected	not detected	not detected
1389	ACH-000294	not detected	not detected	not detected	not detected	not detected	not detected	not detected	not detected	not detected	not detected	not detected	not detected	not detected	not detected	not detected	not detected	not detected	not detected	not detected	not detected	not detected	not detected	not detected	not detected	not detected	not detected	not detected	not detected	not detected	not detected	not detected	not detected	not detected	not detected	not detected	not detected	not detected	not detected	not detected	not detected	not detected	not detected	not detected	not detected	not detected	not detected	not detected	not detected
606	ACH-000386	not detected	not detected	not detected	not detected	not detected	not detected	not detected	not detected	not detected	not detected	not detected	not detected	not detected	not detected	not detected	not detected	not detected	not detected	not detected	not detected	not detected	not detected	not detected	not detected	not detected	not detected	not detected	not detected	not detected	not detected	not detected	not detected	not detected	not detected	not detected	not detected	not detected	not detected	not detected	not detected	not detected	not detected	not detected	not detected	not detected	not detected	not detected	not detected
61	ACH-000020	not detected	not detected	not detected	not detected	not detected	not detected	not detected	not detected	not detected	not detected	not detected	not detected	not detected	not detected	not detected	not detected	not detected	not detected	not detected	not detected	not detected	not detected	not detected	not detected	not detected	not detected	not detected	not detected	not detected	not detected	not detected	not detected	not detected	not detected	not detected	not detected	not detected	not detected	not detected	not detected	not detected	not detected	not detected	not detected	not detected	not detected	not detected	not detected
918	ACH-000101	not detected	not detected	not detected	not detected	not detected	not detected	not detected	not detected	not detected	not detected	not detected	not detected	not detected	not detected	not detected	not detected	not detected	not detected	not detected	not detected	not detected	not detected	not detected	not detected	not detected	not detected	not detected	not detected	not detected	not detected	not detected	not detected	not detected	not detected	not detected	not detected	not detected	not detected	not detected	not detected	not detected	not detected	not detected	not detected	not detected	not detected	not detected	not detected
481	ACH-000551	0.831877	1.34483	0.0565835	not detected	0.163499	0.0565835	not detected	not detected	not detected	not detected	not detected	not detected	not detected	not detected	not detected	not detected	not detected	not detected	not detected	not detected	not detected	not detected	0.0840643	not detected	not detected	not detected	not detected	not detected	not detected	not detected	not detected	not detected	not detected	not detected	not detected	not detected	not detected	not detected	not detected	not detected	not detected	not detected	not detected	not detected	not detected	not detected	not detected	not detected
891	ACH-000602	not detected	not detected	not detected	not detected	not detected	not detected	not detected	not detected	not detected	not detected	not detected	not detected	not detected	not detected	not detected	not detected	not detected	not detected	not detected	not detected	not detected	not detected	not detected	not detected	not detected	not detected	not detected	not detected	not detected	not detected	not detected	not detected	not detected	not detected	not detected	not detected	not detected	not detected	not detected	not detected	not detected	not detected	not detected	not detected	not detected	not detected	not detected	not detected
255	ACH-000751	not detected	not detected	not detected	not detected	not detected	not detected	not detected	not detected	not detected	not detected	not detected	not detected	not detected	not detected	not detected	not detected	not detected	not detected	not detected	not detected	not detected	not detected	not detected	not detected	not detected	not detected	not detected	not detected	not detected	not detected	not detected	not detected	not detected	not detected	not detected	not detected	not detected	not detected	not detected	not detected	not detected	not detected	not detected	not detected	not detected	not detected	not detected	not detected
958	ACH-000295	not detected	not detected	not detected	not detected	not detected	not detected	not detected	not detected	not detected	not detected	not detected	not detected	not detected	not detected	not detected	not detected	not detected	not detected	not detected	not detected	not detected	not detected	not detected	not detected	not detected	not detected	not detected	not detected	not detected	not detected	not detected	not detected	not detected	not detected	not detected	not detected	not detected	not detected	not detected	not detected	not detected	not detected	not detected	not detected	not detected	not detected	not detected	not detected
539	ACH-000369	not detected	not detected	not detected	not detected	not detected	not detected	not detected	not detected	not detected	not detected	not detected	not detected	not detected	not detected	not detected	not detected	not detected	not detected	not detected	not detected	not detected	not detected	not detected	not detected	not detected	not detected	not detected	not detected	not detected	not detected	not detected	not detected	not detected	not detected	not detected	not detected	not detected	not detected	not detected	not detected	not detected	not detected	not detected	not detected	not detected	not detected	not detected	not detected
1025	ACH-000104	not detected	not detected	not detected	not detected	not detected	not detected	not detected	not detected	not detected	not detected	not detected	not detected	not detected	not detected	not detected	not detected	not detected	not detected	not detected	not detected	not detected	not detected	not detected	not detected	not detected	not detected	not detected	not detected	not detected	not detected	not detected	not detected	not detected	not detected	not detected	not detected	not detected	not detected	not detected	not detected	not detected	not detected	not detected	not detected	not detected	not detected	not detected	not detected
649	ACH-000210	not detected	not detected	not detected	not detected	not detected	not detected	not detected	not detected	not detected	not detected	not detected	not detected	not detected	not detected	not detected	not detected	not detected	not detected	not detected	not detected	not detected	not detected	not detected	not detected	not detected	not detected	not detected	not detected	not detected	not detected	not detected	not detected	not detected	not detected	not detected	not detected	not detected	not detected	not detected	not detected	not detected	not detected	not detected	not detected	not detected	not detected	not detected	not detected
886	ACH-000082	not detected	not detected	not detected	not detected	not detected	not detected	not detected	not detected	not detected	not detected	not detected	not detected	not detected	not detected	not detected	not detected	not detected	not detected	not detected	not detected	not detected	not detected	not detected	not detected	not detected	not detected	not detected	not detected	not detected	not detected	not detected	not detected	not detected	not detected	not detected	not detected	not detected	not detected	not detected	not detected	not detected	not detected	not detected	not detected	not detected	not detected	not detected	not detected
582	ACH-000359	not detected	not detected	not detected	not detected	not detected	not detected	not detected	not detected	not detected	not detected	not detected	not detected	not detected	not detected	not detected	not detected	not detected	not detected	not detected	not detected	not detected	not detected	not detected	not detected	not detected	not detected	not detected	not detected	not detected	not detected	not detected	not detected	not detected	not detected	not detected	not detected	not detected	not detected	not detected	not detected	not detected	not detected	not detected	not detected	not detected	not detected	not detected	not detected
573	ACH-000613	not detected	not detected	not detected	not detected	0.124328	not detected	not detected	not detected	not detected	not detected	not detected	not detected	not detected	not detected	not detected	not detected	not detected	not detected	not detected	not detected	not detected	not detected	not detected	not detected	not detected	not detected	not detected	not detected	not detected	not detected	not detected	not detected	not detected	not detected	not detected	not detected	not detected	not detected	not detected	not detected	not detected	not detected	not detected	not detected	not detected	not detected	not detected	not detected
1271	ACH-000039	not detected	not detected	0.0426443	not detected	not detected	not detected	not detected	not detected	not detected	not detected	not detected	not detected	not detected	not detected	not detected	not detected	not detected	not detected	not detected	not detected	not detected	not detected	not detected	not detected	not detected	not detected	not detected	not detected	not detected	not detected	not detected	not detected	not detected	not detected	not detected	not detected	not detected	not detected	not detected	not detected	not detected	not detected	not detected	not detected	not detected	not detected	not detected	not detected
692	ACH-000424	0.0285692	not detected	not detected	not detected	not detected	not detected	not detected	not detected	not detected	not detected	not detected	not detected	not detected	not detected	not detected	not detected	not detected	not detected	not detected	not detected	not detected	not detected	not detected	not detected	not detected	not detected	not detected	not detected	not detected	not detected	not detected	not detected	not detected	not detected	not detected	not detected	not detected	not detected	not detected	not detected	not detected	not detected	not detected	not detected	not detected	not detected	not detected	not detected
979	ACH-000418	1.52105	1.73985	0.545968	0.250962	not detected	not detected	0.604071	not detected	not detected	not detected	0.0840643	not detected	not detected	not detected	not detected	0.344828	not detected	not detected	not detected	not detected	not detected	not detected	not detected	not detected	not detected	not detected	not detected	not detected	not detected	0.641546	not detected	not detected	not detected	not detected	not detected	not detected	not detected	not detected	not detected	not detected	not detected	not detected	not detected	not detected	not detected	not detected	not detected	not detected
370	ACH-000748	not detected	not detected	not detected	not detected	not detected	not detected	not detected	not detected	not detected	not detected	not detected	not detected	not detected	not detected	not detected	not detected	not detected	not detected	not detected	not detected	not detected	not detected	not detected	not detected	not detected	not detected	not detected	not detected	not detected	not detected	not detected	not detected	not detected	not detected	not detected	not detected	not detected	not detected	not detected	not detected	not detected	not detected	not detected	not detected	not detected	not detected	not detected	not detected
831	ACH-000364	not detected	0.0285692	not detected	0.0565835	not detected	not detected	not detected	not detected	not detected	not detected	0.0426443	not detected	not detected	not detected	not detected	not detected	not detected	not detected	not detected	not detected	not detected	not detected	not detected	not detected	not detected	not detected	not detected	not detected	not detected	not detected	not detected	not detected	not detected	not detected	not detected	not detected	not detected	not detected	not detected	not detected	not detected	not detected	not detected	not detected	not detected	not detected	not detected	not detected
321	ACH-000391	not detected	not detected	not detected	not detected	not detected	not detected	not detected	not detected	not detected	not detected	not detected	not detected	not detected	not detected	not detected	not detected	not detected	not detected	not detected	not detected	not detected	not detected	not detected	not detected	not detected	not detected	not detected	not detected	not detected	not detected	not detected	not detected	not detected	not detected	not detected	not detected	not detected	not detected	not detected	not detected	not detected	not detected	not detected	not detected	not detected	not detected	not detected	not detected
1406	ACH-000052	not detected	not detected	not detected	not detected	not detected	not detected	not detected	not detected	not detected	not detected	not detected	not detected	not detected	not detected	not detected	not detected	not detected	not detected	not detected	not detected	not detected	not detected	not detected	not detected	not detected	not detected	not detected	not detected	not detected	not detected	not detected	not detected	not detected	not detected	not detected	not detected	not detected	not detected	not detected	not detected	not detected	not detected	not detected	not detected	not detected	not detected	not detected	not detected
788	ACH-000041	not detected	not detected	not detected	not detected	not detected	not detected	not detected	not detected	not detected	not detected	not detected	not detected	not detected	not detected	not detected	not detected	not detected	not detected	not detected	not detected	not detected	not detected	not detected	not detected	not detected	not detected	not detected	not detected	not detected	not detected	not detected	not detected	not detected	not detected	not detected	not detected	not detected	not detected	not detected	not detected	not detected	not detected	not detected	not detected	not detected	not detected	not detected	not detected
310	ACH-000087	not detected	not detected	not detected	not detected	not detected	not detected	not detected	not detected	not detected	not detected	not detected	not detected	not detected	not detected	not detected	not detected	not detected	not detected	not detected	not detected	not detected	not detected	not detected	not detected	not detected	not detected	not detected	not detected	not detected	not detected	not detected	not detected	not detected	not detected	not detected	not detected	not detected	not detected	not detected	not detected	not detected	not detected	not detected	not detected	not detected	not detected	not detected	not detected
771	ACH-000516	not detected	not detected	not detected	not detected	not detected	not detected	not detected	not detected	not detected	not detected	not detected	not detected	not detected	not detected	not detected	not detected	not detected	not detected	not detected	not detected	not detected	not detected	not detected	not detected	not detected	not detected	not detected	not detected	not detected	not detected	not detected	not detected	not detected	not detected	not detected	not detected	not detected	not detected	not detected	not detected	not detected	not detected	not detected	not detected	not detected	not detected	not detected	not detected
725	ACH-000410	not detected	not detected	not detected	not detected	not detected	not detected	not detected	not detected	not detected	not detected	not detected	not detected	not detected	not detected	not detected	not detected	not detected	not detected	not detected	not detected	not detected	not detected	not detected	not detected	not detected	not detected	not detected	not detected	not detected	not detected	not detected	not detected	not detected	not detected	not detected	not detected	not detected	not detected	not detected	not detected	not detected	not detected	not detected	not detected	not detected	not detected	not detected	not detected
1014	ACH-000624	0.992768	1.43296	0.321928	0.163499	not detected	0.0143553	not detected	not detected	not detected	not detected	not detected	not detected	0.0426443	not detected	not detected	not detected	not detected	not detected	not detected	not detected	not detected	not detected	not detected	not detected	not detected	not detected	not detected	not detected	not detected	0.263034	not detected	not detected	not detected	not detected	not detected	not detected	not detected	not detected	not detected	not detected	not detected	not detected	not detected	not detected	not detected	not detected	not detected	not detected
973	ACH-000930	not detected	not detected	not detected	not detected	not detected	not detected	not detected	not detected	not detected	not detected	not detected	not detected	not detected	not detected	not detected	not detected	not detected	not detected	not detected	not detected	not detected	not detected	not detected	not detected	not detected	not detected	not detected	not detected	not detected	not detected	not detected	not detected	not detected	not detected	not detected	not detected	not detected	not detected	not detected	not detected	not detected	not detected	not detected	not detected	not detected	not detected	not detected	not detected
172	ACH-000725	not detected	not detected	not detected	not detected	not detected	not detected	not detected	not detected	not detected	not detected	not detected	not detected	not detected	not detected	not detected	not detected	not detected	not detected	not detected	not detected	not detected	not detected	not detected	not detected	not detected	not detected	not detected	not detected	not detected	not detected	not detected	not detected	not detected	not detected	not detected	not detected	not detected	not detected	not detected	not detected	not detected	not detected	not detected	not detected	not detected	not detected	not detected	not detected
427	ACH-000668	not detected	not detected	not detected	not detected	not detected	not detected	not detected	not detected	not detected	not detected	not detected	not detected	not detected	not detected	not detected	not detected	not detected	not detected	not detected	not detected	not detected	not detected	not detected	not detected	not detected	not detected	not detected	not detected	not detected	not detected	not detected	not detected	not detected	not detected	not detected	not detected	not detected	not detected	not detected	not detected	not detected	not detected	not detected	not detected	not detected	not detected	not detected	not detected
266	ACH-000857	0.0426443	0.124328	0.0285692	not detected	not detected	not detected	not detected	not detected	not detected	not detected	not detected	not detected	not detected	not detected	not detected	not detected	not detected	not detected	not detected	not detected	not detected	not detected	not detected	not detected	not detected	not detected	not detected	not detected	not detected	not detected	not detected	not detected	not detected	not detected	not detected	not detected	not detected	not detected	not detected	not detected	not detected	not detected	not detected	not detected	not detected	not detected	not detected	not detected
1018	ACH-000044	not detected	not detected	not detected	not detected	not detected	not detected	not detected	not detected	not detected	not detected	not detected	not detected	not detected	not detected	not detected	not detected	not detected	not detected	not detected	not detected	not detected	not detected	not detected	not detected	not detected	not detected	not detected	not detected	not detected	not detected	not detected	not detected	not detected	not detected	not detected	not detected	not detected	not detected	not detected	not detected	not detected	not detected	not detected	not detected	not detected	not detected	not detected	not detected
678	ACH-000721	not detected	not detected	not detected	not detected	not detected	not detected	not detected	not detected	not detected	not detected	not detected	not detected	not detected	not detected	not detected	not detected	not detected	not detected	not detected	not detected	not detected	not detected	not detected	not detected	not detected	not detected	not detected	not detected	not detected	not detected	not detected	not detected	not detected	not detected	not detected	not detected	not detected	not detected	not detected	not detected	not detected	not detected	not detected	not detected	not detected	not detected	not detected	not detected
704	ACH-000902	not detected	not detected	not detected	not detected	not detected	not detected	not detected	not detected	not detected	not detected	not detected	not detected	not detected	not detected	not detected	not detected	not detected	not detected	not detected	not detected	not detected	not detected	not detected	not detected	not detected	not detected	not detected	not detected	not detected	not detected	not detected	not detected	not detected	not detected	not detected	not detected	not detected	not detected	not detected	not detected	not detected	not detected	not detected	not detected	not detected	not detected	not detected	not detected
75	ACH-000818	not detected	not detected	not detected	not detected	not detected	not detected	not detected	not detected	not detected	not detected	not detected	not detected	not detected	not detected	not detected	not detected	not detected	not detected	not detected	not detected	not detected	not detected	not detected	not detected	not detected	not detected	not detected	not detected	not detected	not detected	not detected	not detected	not detected	not detected	not detected	not detected	not detected	not detected	not detected	not detected	not detected	not detected	not detected	not detected	not detected	not detected	not detected	not detected
530	ACH-000568	not detected	not detected	not detected	not detected	not detected	not detected	not detected	not detected	not detected	not detected	not detected	not detected	not detected	not detected	not detected	not detected	not detected	not detected	not detected	not detected	not detected	not detected	not detected	not detected	not detected	not detected	not detected	not detected	not detected	not detected	not detected	not detected	not detected	not detected	not detected	not detected	not detected	not detected	not detected	not detected	not detected	not detected	not detected	not detected	not detected	not detected	not detected	not detected
336	ACH-000691	not detected	not detected	not detected	not detected	not detected	not detected	not detected	not detected	not detected	not detected	not detected	not detected	not detected	not detected	not detected	not detected	not detected	not detected	not detected	not detected	not detected	not detected	not detected	not detected	not detected	not detected	not detected	not detected	not detected	not detected	not detected	not detected	not detected	not detected	not detected	not detected	not detected	not detected	not detected	not detected	not detected	not detected	not detected	not detected	not detected	not detected	not detected	not detected
768	ACH-000349	1.07039	2.23573	not detected	not detected	not detected	not detected	not detected	not detected	not detected	not detected	not detected	not detected	not detected	not detected	not detected	not detected	not detected	not detected	not detected	0.0976108	not detected	not detected	0.0426443	not detected	not detected	not detected	not detected	not detected	not detected	not detected	not detected	not detected	not detected	not detected	not detected	not detected	not detected	not detected	not detected	not detected	not detected	not detected	not detected	not detected	not detected	not detected	not detected	not detected
1178	ACH-000212	not detected	not detected	not detected	not detected	not detected	not detected	not detected	not detected	not detected	not detected	not detected	not detected	not detected	not detected	not detected	not detected	not detected	not detected	not detected	not detected	not detected	not detected	not detected	not detected	not detected	not detected	not detected	not detected	not detected	not detected	not detected	not detected	not detected	not detected	not detected	not detected	not detected	not detected	not detected	not detected	not detected	not detected	not detected	not detected	not detected	not detected	not detected	not detected
620	ACH-000277	not detected	not detected	not detected	not detected	not detected	not detected	not detected	not detected	not detected	not detected	not detected	not detected	not detected	not detected	not detected	not detected	not detected	not detected	not detected	not detected	not detected	not detected	not detected	not detected	not detected	not detected	not detected	not detected	not detected	not detected	not detected	not detected	not detected	not detected	not detected	not detected	not detected	not detected	not detected	not detected	not detected	not detected	not detected	not detected	not detected	not detected	not detected	not detected
876	ACH-000759	not detected	not detected	not detected	not detected	not detected	not detected	not detected	not detected	not detected	not detected	not detected	not detected	not detected	not detected	not detected	not detected	not detected	not detected	not detected	not detected	not detected	not detected	not detected	not detected	not detected	not detected	not detected	not detected	not detected	not detected	not detected	not detected	not detected	not detected	not detected	not detected	not detected	not detected	not detected	not detected	not detected	not detected	not detected	not detected	not detected	not detected	not detected	not detected
584	ACH-000621	not detected	not detected	not detected	not detected	not detected	not detected	not detected	not detected	0.0285692	not detected	not detected	not detected	not detected	not detected	not detected	not detected	not detected	not detected	not detected	not detected	0.0285692	not detected	not detected	not detected	not detected	not detected	not detected	not detected	not detected	not detected	not detected	not detected	not detected	not detected	not detected	not detected	not detected	not detected	not detected	not detected	not detected	not detected	not detected	not detected	not detected	not detected	not detected	not detected
315	ACH-000258	not detected	not detected	not detected	not detected	not detected	not detected	not detected	not detected	not detected	not detected	not detected	not detected	not detected	not detected	not detected	not detected	not detected	not detected	not detected	not detected	not detected	not detected	not detected	not detected	not detected	not detected	not detected	not detected	not detected	not detected	not detected	not detected	not detected	not detected	not detected	not detected	not detected	not detected	not detected	not detected	not detected	not detected	not detected	not detected	not detected	not detected	not detected	not detected
60	ACH-000017	not detected	not detected	0.0426443	not detected	0.0565835	not detected	not detected	not detected	not detected	not detected	not detected	not detected	not detected	not detected	not detected	not detected	not detected	not detected	not detected	not detected	not detected	not detected	not detected	not detected	not detected	not detected	not detected	not detected	not detected	not detected	not detected	not detected	not detected	not detected	not detected	not detected	not detected	not detected	not detected	not detected	not detected	not detected	not detected	not detected	not detected	not detected	not detected	not detected
55	ACH-000117	not detected	not detected	not detected	not detected	not detected	not detected	not detected	not detected	not detected	not detected	not detected	not detected	not detected	not detected	not detected	not detected	not detected	not detected	not detected	not detected	not detected	not detected	not detected	not detected	not detected	not detected	not detected	not detected	not detected	not detected	not detected	not detected	not detected	not detected	not detected	not detected	not detected	not detected	not detected	not detected	not detected	not detected	not detected	not detected	not detected	not detected	not detected	not detected
314	ACH-000196	not detected	not detected	not detected	not detected	not detected	not detected	not detected	not detected	not detected	not detected	not detected	not detected	not detected	not detected	not detected	not detected	not detected	not detected	not detected	not detected	not detected	not detected	not detected	not detected	not detected	not detected	not detected	not detected	not detected	not detected	not detected	not detected	not detected	not detected	not detected	not detected	not detected	not detected	not detected	not detected	not detected	not detected	not detected	not detected	not detected	not detected	not detected	not detected
73	ACH-000276	not detected	0.0565835	0.815575	not detected	not detected	0.344828	not detected	not detected	not detected	not detected	not detected	0.0565835	0.137504	not detected	0.0285692	not detected	not detected	0.0703893	not detected	not detected	not detected	0.163499	not detected	not detected	not detected	not detected	not detected	not detected	not detected	not detected	not detected	not detected	not detected	not detected	not detected	not detected	not detected	not detected	not detected	not detected	not detected	not detected	not detected	not detected	not detected	not detected	0.250962	not detected
65	ACH-000554	not detected	not detected	not detected	not detected	not detected	not detected	not detected	not detected	not detected	not detected	not detected	not detected	not detected	not detected	not detected	not detected	not detected	not detected	not detected	not detected	not detected	not detected	not detected	not detected	not detected	not detected	not detected	not detected	not detected	not detected	not detected	not detected	not detected	not detected	not detected	not detected	not detected	not detected	not detected	not detected	not detected	not detected	not detected	not detected	not detected	not detected	not detected	not detected
113	ACH-000223	not detected	not detected	not detected	not detected	not detected	not detected	not detected	not detected	not detected	not detected	not detected	not detected	not detected	not detected	not detected	not detected	not detected	not detected	not detected	not detected	not detected	not detected	not detected	not detected	not detected	not detected	not detected	not detected	not detected	not detected	not detected	not detected	not detected	not detected	not detected	not detected	not detected	not detected	not detected	not detected	not detected	not detected	not detected	not detected	not detected	not detected	not detected	not detected
416	ACH-000876	0.0703893	not detected	not detected	not detected	not detected	not detected	not detected	not detected	not detected	not detected	not detected	not detected	not detected	not detected	not detected	not detected	not detected	not detected	not detected	not detected	not detected	not detected	not detected	not detected	not detected	not detected	not detected	not detected	not detected	not detected	not detected	not detected	not detected	not detected	not detected	not detected	0.0565835	not detected	not detected	not detected	not detected	not detected	not detected	not detected	not detected	not detected	not detected	not detected
537	ACH-000111	1.38405	1.8679	not detected	not detected	not detected	0.0976108	not detected	not detected	not detected	not detected	not detected	not detected	not detected	not detected	not detected	not detected	not detected	not detected	not detected	not detected	not detected	not detected	not detected	not detected	not detected	not detected	not detected	not detected	not detected	not detected	not detected	not detected	not detected	not detected	not detected	not detected	not detected	not detected	not detected	not detected	not detected	not detected	not detected	not detected	not detected	not detected	not detected	not detected
148	ACH-000330	not detected	not detected	not detected	not detected	not detected	not detected	not detected	not detected	not detected	not detected	not detected	not detected	not detected	not detected	not detected	not detected	not detected	not detected	not detected	not detected	not detected	not detected	not detected	not detected	not detected	not detected	not detected	not detected	not detected	not detected	not detected	not detected	not detected	not detected	not detected	not detected	not detected	not detected	not detected	not detected	not detected	not detected	not detected	not detected	not detected	not detected	not detected	not detected
1380	ACH-000934	not detected	not detected	not detected	0.124328	not detected	not detected	not detected	not detected	not detected	not detected	not detected	not detected	not detected	not detected	not detected	not detected	not detected	not detected	not detected	not detected	not detected	not detected	not detected	not detected	not detected	not detected	not detected	not detected	not detected	not detected	not detected	not detected	not detected	not detected	not detected	not detected	not detected	not detected	not detected	not detected	not detected	not detected	not detected	not detected	not detected	not detected	not detected	not detected
22	ACH-000828	not detected	not detected	not detected	not detected	not detected	not detected	not detected	not detected	not detected	not detected	not detected	not detected	not detected	not detected	not detected	not detected	not detected	not detected	not detected	not detected	not detected	not detected	not detected	not detected	not detected	not detected	not detected	not detected	not detected	not detected	not detected	not detected	not detected	not detected	not detected	not detected	not detected	not detected	not detected	not detected	not detected	not detected	not detected	not detected	not detected	not detected	not detected	not detected
146	ACH-000019	not detected	not detected	not detected	not detected	not detected	not detected	not detected	not detected	not detected	not detected	not detected	not detected	not detected	not detected	not detected	not detected	not detected	not detected	not detected	not detected	not detected	not detected	not detected	not detected	not detected	not detected	not detected	not detected	not detected	not detected	not detected	not detected	not detected	not detected	not detected	not detected	not detected	not detected	not detected	not detected	not detected	not detected	not detected	not detected	not detected	not detected	not detected	not detected
723	ACH-000859	0.0565835	not detected	not detected	not detected	not detected	not detected	not detected	not detected	not detected	not detected	not detected	not detected	not detected	not detected	not detected	not detected	not detected	not detected	not detected	not detected	not detected	not detected	not detected	not detected	not detected	not detected	not detected	not detected	not detected	not detected	not detected	not detected	not detected	not detected	not detected	not detected	not detected	not detected	not detected	not detected	not detected	not detected	not detected	not detected	not detected	not detected	not detected	not detected
834	ACH-000783	not detected	not detected	0.0426443	not detected	not detected	not detected	not detected	not detected	not detected	not detected	not detected	not detected	not detected	not detected	not detected	not detected	not detected	not detected	not detected	not detected	not detected	not detected	not detected	not detected	not detected	not detected	not detected	not detected	not detected	not detected	not detected	not detected	not detected	not detected	not detected	not detected	not detected	not detected	not detected	not detected	not detected	not detected	not detected	not detected	not detected	not detected	not detected	not detected
820	ACH-000573	not detected	not detected	not detected	not detected	not detected	not detected	not detected	not detected	not detected	not detected	not detected	not detected	not detected	not detected	not detected	not detected	not detected	not detected	not detected	not detected	not detected	not detected	not detected	not detected	not detected	not detected	not detected	not detected	not detected	not detected	not detected	not detected	not detected	not detected	not detected	not detected	not detected	not detected	not detected	not detected	not detected	not detected	not detected	not detected	not detected	not detected	not detected	not detected
201	ACH-000643	not detected	not detected	not detected	not detected	not detected	not detected	not detected	not detected	not detected	not detected	not detected	not detected	not detected	not detected	not detected	not detected	not detected	not detected	not detected	not detected	not detected	not detected	not detected	not detected	not detected	not detected	not detected	not detected	not detected	not detected	not detected	not detected	not detected	not detected	not detected	not detected	not detected	not detected	not detected	not detected	not detected	not detected	not detected	not detected	not detected	not detected	not detected	not detected
755	ACH-000768	not detected	not detected	not detected	not detected	not detected	not detected	not detected	not detected	not detected	not detected	not detected	not detected	not detected	not detected	not detected	not detected	not detected	not detected	not detected	not detected	not detected	not detected	not detected	not detected	not detected	not detected	not detected	not detected	not detected	not detected	not detected	not detected	not detected	not detected	not detected	not detected	not detected	not detected	not detected	not detected	not detected	not detected	not detected	not detected	not detected	not detected	not detected	not detected
253	ACH-000248	0.0840643	not detected	not detected	not detected	not detected	not detected	0.0565835	not detected	not detected	not detected	not detected	not detected	not detected	not detected	not detected	not detected	not detected	not detected	not detected	not detected	not detected	not detected	not detected	not detected	not detected	not detected	not detected	not detected	not detected	not detected	not detected	not detected	not detected	not detected	not detected	not detected	not detected	not detected	not detected	not detected	not detected	not detected	not detected	not detected	not detected	not detected	not detected	not detected
1043	ACH-000352	not detected	not detected	not detected	not detected	not detected	not detected	not detected	not detected	not detected	not detected	not detected	not detected	not detected	not detected	not detected	not detected	not detected	not detected	not detected	not detected	not detected	not detected	not detected	not detected	not detected	not detected	not detected	not detected	not detected	not detected	not detected	not detected	not detected	not detected	not detected	not detected	not detected	not detected	not detected	not detected	not detected	not detected	not detected	not detected	not detected	not detected	not detected	not detected
1015	ACH-000699	not detected	not detected	not detected	not detected	not detected	not detected	not detected	not detected	not detected	not detected	not detected	not detected	not detected	not detected	not detected	not detected	not detected	not detected	not detected	not detected	not detected	not detected	not detected	not detected	not detected	not detected	not detected	not detected	not detected	not detected	not detected	not detected	not detected	not detected	not detected	not detected	not detected	not detected	not detected	not detected	not detected	not detected	not detected	not detected	not detected	not detected	not detected	not detected
608	ACH-000755	not detected	not detected	not detected	not detected	not detected	not detected	not detected	not detected	not detected	not detected	not detected	not detected	not detected	not detected	not detected	not detected	not detected	not detected	not detected	not detected	not detected	not detected	not detected	not detected	not detected	not detected	not detected	not detected	not detected	not detected	not detected	not detected	not detected	not detected	not detected	not detected	not detected	not detected	not detected	not detected	not detected	not detected	not detected	not detected	not detected	not detected	not detected	not detected
1317	ACH-000097	not detected	not detected	not detected	not detected	not detected	not detected	not detected	not detected	not detected	not detected	not detected	not detected	not detected	not detected	not detected	not detected	not detected	not detected	not detected	not detected	not detected	not detected	not detected	not detected	not detected	not detected	not detected	not detected	not detected	not detected	not detected	not detected	not detected	not detected	not detected	not detected	not detected	not detected	not detected	not detected	not detected	not detected	not detected	not detected	not detected	not detected	not detected	not detected
726	ACH-000927	not detected	not detected	not detected	not detected	not detected	not detected	not detected	not detected	not detected	not detected	not detected	not detected	not detected	not detected	not detected	not detected	not detected	not detected	not detected	not detected	not detected	not detected	not detected	not detected	not detected	not detected	not detected	not detected	not detected	not detected	not detected	not detected	not detected	not detected	not detected	not detected	not detected	not detected	not detected	not detected	not detected	not detected	not detected	not detected	not detected	not detected	not detected	not detected
911	ACH-000910	not detected	not detected	not detected	not detected	not detected	not detected	not detected	not detected	not detected	not detected	not detected	not detected	not detected	not detected	not detected	not detected	not detected	not detected	not detected	not detected	not detected	not detected	not detected	not detected	not detected	not detected	not detected	not detected	not detected	not detected	not detected	not detected	not detected	not detected	not detected	not detected	not detected	not detected	not detected	not detected	not detected	not detected	not detected	not detected	not detected	not detected	not detected	not detected
82	ACH-000856	not detected	not detected	not detected	not detected	not detected	not detected	not detected	not detected	not detected	not detected	not detected	not detected	not detected	not detected	not detected	not detected	not detected	not detected	not detected	not detected	not detected	not detected	not detected	not detected	not detected	not detected	not detected	not detected	not detected	not detected	not detected	not detected	not detected	not detected	not detected	not detected	not detected	not detected	not detected	not detected	not detected	not detected	not detected	not detected	not detected	not detected	not detected	not detected
230	ACH-000711	not detected	not detected	not detected	not detected	not detected	not detected	not detected	not detected	not detected	not detected	not detected	not detected	not detected	not detected	not detected	not detected	not detected	not detected	not detected	not detected	not detected	not detected	not detected	not detected	not detected	not detected	not detected	not detected	not detected	not detected	not detected	not detected	not detected	not detected	not detected	not detected	not detected	not detected	not detected	not detected	not detected	not detected	not detected	not detected	not detected	not detected	not detected	not detected
609	ACH-000028	not detected	not detected	not detected	not detected	not detected	not detected	not detected	not detected	not detected	not detected	not detected	not detected	not detected	not detected	not detected	not detected	not detected	not detected	not detected	not detected	not detected	not detected	not detected	not detected	not detected	not detected	not detected	not detected	not detected	not detected	not detected	not detected	not detected	not detected	not detected	not detected	not detected	not detected	not detected	not detected	not detected	not detected	not detected	not detected	not detected	not detected	not detected	not detected
384	ACH-000374	not detected	not detected	not detected	not detected	not detected	not detected	not detected	not detected	not detected	not detected	not detected	not detected	not detected	not detected	not detected	not detected	not detected	not detected	not detected	not detected	not detected	not detected	not detected	not detected	not detected	not detected	not detected	not detected	not detected	not detected	not detected	not detected	not detected	not detected	not detected	not detected	not detected	not detected	not detected	not detected	not detected	not detected	not detected	not detected	not detected	not detected	not detected	not detected
389	ACH-000148	not detected	not detected	not detected	not detected	not detected	not detected	not detected	not detected	not detected	not detected	not detected	not detected	not detected	not detected	not detected	not detected	not detected	not detected	not detected	not detected	not detected	not detected	not detected	not detected	not detected	not detected	not detected	not detected	not detected	not detected	not detected	not detected	not detected	not detected	not detected	not detected	not detected	not detected	not detected	not detected	not detected	not detected	not detected	not detected	not detected	not detected	not detected	not detected
1198	ACH-000849	not detected	not detected	not detected	not detected	not detected	not detected	not detected	not detected	not detected	not detected	not detected	not detected	not detected	not detected	not detected	not detected	not detected	not detected	not detected	not detected	not detected	not detected	not detected	not detected	not detected	not detected	not detected	not detected	not detected	not detected	not detected	not detected	not detected	not detected	not detected	not detected	not detected	not detected	not detected	not detected	not detected	not detected	not detected	not detected	not detected	not detected	not detected	not detected
972	ACH-000147	not detected	not detected	not detected	not detected	not detected	not detected	not detected	not detected	not detected	not detected	not detected	not detected	not detected	not detected	not detected	not detected	not detected	not detected	not detected	not detected	not detected	not detected	not detected	not detected	not detected	not detected	not detected	not detected	not detected	not detected	not detected	not detected	not detected	not detected	not detected	not detected	not detected	not detected	not detected	not detected	not detected	not detected	not detected	not detected	not detected	not detected	not detected	not detected
1124	ACH-000536	not detected	not detected	not detected	not detected	not detected	not detected	not detected	not detected	not detected	not detected	not detected	not detected	not detected	not detected	not detected	not detected	not detected	not detected	not detected	not detected	not detected	not detected	not detected	not detected	not detected	not detected	not detected	not detected	not detected	not detected	not detected	not detected	not detected	not detected	not detected	not detected	not detected	not detected	not detected	not detected	not detected	not detected	not detected	not detected	not detected	not detected	not detected	not detected
1349	ACH-000288	not detected	not detected	not detected	not detected	not detected	not detected	not detected	not detected	not detected	not detected	not detected	not detected	not detected	not detected	not detected	not detected	not detected	not detected	not detected	not detected	not detected	not detected	not detected	not detected	not detected	not detected	not detected	not detected	not detected	not detected	not detected	not detected	not detected	not detected	not detected	not detected	not detected	not detected	not detected	not detected	not detected	not detected	not detected	not detected	not detected	not detected	not detected	not detected
1087	ACH-000095	not detected	not detected	not detected	not detected	not detected	not detected	not detected	not detected	not detected	not detected	not detected	not detected	not detected	not detected	not detected	not detected	not detected	not detected	not detected	not detected	not detected	not detected	not detected	not detected	not detected	not detected	not detected	not detected	not detected	not detected	not detected	not detected	not detected	not detected	not detected	not detected	not detected	not detected	not detected	not detected	not detected	not detected	not detected	not detected	not detected	not detected	not detected	not detected
434	ACH-000273	not detected	not detected	not detected	not detected	not detected	not detected	not detected	not detected	not detected	not detected	not detected	not detected	not detected	not detected	not detected	not detected	not detected	not detected	not detected	not detected	not detected	not detected	not detected	not detected	not detected	not detected	not detected	not detected	not detected	not detected	not detected	not detected	not detected	not detected	not detected	not detected	not detected	not detected	not detected	not detected	not detected	not detected	not detected	not detected	not detected	not detected	not detected	not detected
85	ACH-000376	0.124328	0.176323	not detected	not detected	not detected	not detected	not detected	not detected	not detected	not detected	not detected	not detected	not detected	not detected	not detected	not detected	not detected	not detected	not detected	not detected	not detected	not detected	not detected	not detected	not detected	not detected	not detected	not detected	not detected	not detected	not detected	not detected	not detected	not detected	not detected	not detected	not detected	not detected	not detected	not detected	not detected	not detected	not detected	not detected	not detected	not detected	not detected	not detected
961	ACH-000137	not detected	not detected	not detected	not detected	not detected	not detected	not detected	not detected	not detected	not detected	not detected	not detected	not detected	not detected	not detected	not detected	not detected	not detected	not detected	not detected	not detected	not detected	not detected	not detected	not detected	not detected	not detected	not detected	not detected	not detected	not detected	not detected	not detected	not detected	not detected	not detected	not detected	not detected	not detected	not detected	not detected	not detected	not detected	not detected	not detected	not detected	not detected	not detected
136	ACH-000098	not detected	not detected	not detected	not detected	not detected	not detected	not detected	not detected	not detected	not detected	not detected	not detected	not detected	not detected	not detected	not detected	not detected	not detected	not detected	not detected	not detected	not detected	not detected	not detected	not detected	not detected	not detected	not detected	not detected	not detected	not detected	not detected	not detected	not detected	not detected	not detected	not detected	not detected	not detected	not detected	not detected	not detected	not detected	not detected	not detected	not detected	not detected	not detected
1070	ACH-000464	not detected	not detected	not detected	not detected	not detected	not detected	not detected	not detected	not detected	not detected	not detected	not detected	not detected	not detected	not detected	not detected	not detected	not detected	not detected	not detected	not detected	not detected	not detected	not detected	not detected	not detected	not detected	not detected	not detected	not detected	not detected	not detected	not detected	not detected	not detected	not detected	not detected	not detected	not detected	not detected	not detected	not detected	not detected	not detected	not detected	not detected	not detected	not detected
619	ACH-001605	not detected	not detected	not detected	not detected	not detected	not detected	not detected	not detected	not detected	not detected	not detected	not detected	not detected	not detected	not detected	not detected	not detected	not detected	not detected	not detected	not detected	not detected	not detected	not detected	not detected	not detected	not detected	not detected	not detected	not detected	not detected	not detected	not detected	not detected	not detected	not detected	not detected	not detected	not detected	not detected	not detected	not detected	not detected	not detected	not detected	not detected	not detected	not detected
925	ACH-000102	not detected	not detected	not detected	not detected	not detected	not detected	not detected	not detected	not detected	not detected	not detected	not detected	not detected	not detected	not detected	not detected	not detected	not detected	not detected	not detected	not detected	not detected	not detected	not detected	not detected	not detected	not detected	not detected	not detected	not detected	not detected	not detected	not detected	not detected	not detected	not detected	not detected	not detected	not detected	not detected	not detected	not detected	not detected	not detected	not detected	not detected	not detected	not detected
492	ACH-000807	not detected	not detected	not detected	not detected	not detected	not detected	not detected	not detected	not detected	not detected	not detected	not detected	not detected	not detected	not detected	not detected	not detected	not detected	not detected	not detected	not detected	not detected	not detected	not detected	not detected	not detected	not detected	not detected	not detected	not detected	not detected	not detected	not detected	not detected	0.0285692	not detected	not detected	not detected	not detected	not detected	not detected	not detected	not detected	not detected	not detected	not detected	not detected	not detected
1094	ACH-000631	not detected	not detected	not detected	not detected	not detected	not detected	not detected	not detected	not detected	not detected	not detected	not detected	not detected	not detected	not detected	not detected	not detected	not detected	not detected	not detected	not detected	not detected	not detected	not detected	not detected	not detected	not detected	not detected	not detected	not detected	not detected	not detected	not detected	not detected	not detected	not detected	not detected	not detected	not detected	not detected	not detected	not detected	not detected	not detected	not detected	not detected	not detected	not detected
1038	ACH-000244	not detected	not detected	not detected	not detected	not detected	not detected	not detected	not detected	not detected	not detected	not detected	not detected	not detected	not detected	not detected	not detected	not detected	not detected	not detected	not detected	not detected	not detected	not detected	not detected	not detected	not detected	not detected	not detected	not detected	not detected	not detected	not detected	not detected	not detected	not detected	not detected	not detected	not detected	not detected	not detected	not detected	not detected	not detected	not detected	not detected	not detected	not detected	not detected
747	ACH-000592	not detected	not detected	not detected	not detected	not detected	not detected	not detected	not detected	not detected	not detected	not detected	not detected	not detected	not detected	not detected	not detected	not detected	not detected	not detected	not detected	not detected	not detected	not detected	not detected	not detected	not detected	not detected	not detected	not detected	not detected	not detected	not detected	not detected	not detected	not detected	not detected	not detected	not detected	not detected	not detected	not detected	not detected	not detected	not detected	not detected	not detected	not detected	not detected
1220	ACH-000152	not detected	not detected	not detected	not detected	not detected	not detected	not detected	not detected	not detected	not detected	not detected	not detected	not detected	not detected	not detected	not detected	not detected	not detected	not detected	not detected	not detected	not detected	not detected	not detected	not detected	not detected	not detected	not detected	not detected	not detected	not detected	not detected	not detected	not detected	not detected	not detected	not detected	not detected	not detected	not detected	not detected	not detected	not detected	not detected	not detected	not detected	not detected	not detected
566	ACH-000756	not detected	not detected	not detected	not detected	not detected	not detected	not detected	not detected	not detected	not detected	not detected	not detected	not detected	not detected	not detected	not detected	not detected	not detected	not detected	not detected	not detected	not detected	not detected	not detected	not detected	not detected	not detected	not detected	not detected	not detected	not detected	not detected	not detected	not detected	not detected	not detected	not detected	not detected	not detected	not detected	not detected	not detected	not detected	not detected	not detected	not detected	not detected	not detected
368	ACH-000027	not detected	not detected	not detected	not detected	not detected	not detected	not detected	not detected	not detected	not detected	not detected	not detected	not detected	not detected	not detected	not detected	not detected	not detected	not detected	not detected	not detected	not detected	not detected	not detected	not detected	not detected	not detected	not detected	not detected	not detected	not detected	not detected	not detected	not detected	not detected	not detected	not detected	not detected	not detected	not detected	not detected	not detected	not detected	not detected	not detected	not detected	not detected	not detected
963	ACH-000445	0.0426443	0.485427	0.475085	0.250962	not detected	0.0840643	not detected	not detected	not detected	0.286881	not detected	not detected	not detected	not detected	not detected	not detected	not detected	0.137504	not detected	not detected	not detected	not detected	not detected	not detected	not detected	not detected	not detected	not detected	not detected	not detected	not detected	not detected	not detected	not detected	not detected	not detected	not detected	not detected	not detected	not detected	not detected	not detected	not detected	not detected	not detected	not detected	not detected	not detected
1071	ACH-000622	not detected	not detected	0.250962	not detected	not detected	not detected	0.163499	not detected	0.0703893	not detected	not detected	0.15056	not detected	not detected	not detected	not detected	not detected	not detected	not detected	not detected	not detected	not detected	not detected	not detected	not detected	not detected	not detected	not detected	not detected	not detected	not detected	not detected	not detected	not detected	not detected	not detected	not detected	not detected	not detected	not detected	not detected	not detected	not detected	not detected	not detected	not detected	not detected	not detected
1172	ACH-000211	1.1375	0.799087	0.0565835	not detected	not detected	not detected	not detected	not detected	not detected	0.111031	not detected	not detected	not detected	not detected	not detected	not detected	0.0840643	not detected	not detected	not detected	not detected	not detected	not detected	not detected	not detected	not detected	not detected	not detected	not detected	not detected	not detected	not detected	not detected	not detected	not detected	not detected	not detected	not detected	not detected	not detected	not detected	not detected	not detected	not detected	not detected	not detected	not detected	not detected
1140	ACH-000863	not detected	0.0285692	not detected	not detected	not detected	not detected	not detected	not detected	not detected	not detected	not detected	not detected	not detected	not detected	not detected	not detected	not detected	not detected	not detected	not detected	not detected	not detected	not detected	not detected	not detected	not detected	not detected	not detected	not detected	not detected	not detected	not detected	not detected	not detected	not detected	not detected	not detected	not detected	not detected	not detected	not detected	not detected	not detected	not detected	not detected	not detected	not detected	not detected
400	ACH-000437	not detected	not detected	not detected	not detected	not detected	not detected	not detected	not detected	not detected	not detected	not detected	not detected	not detected	not detected	not detected	not detected	not detected	not detected	not detected	not detected	not detected	not detected	not detected	not detected	not detected	not detected	not detected	not detected	not detected	not detected	not detected	not detected	not detected	not detected	not detected	not detected	not detected	not detected	not detected	not detected	not detected	not detected	not detected	not detected	not detected	not detected	not detected	not detected
765	ACH-001172	not detected	not detected	not detected	not detected	0.0976108	not detected	not detected	not detected	not detected	not detected	not detected	not detected	not detected	not detected	not detected	not detected	not detected	not detected	not detected	not detected	not detected	not detected	not detected	not detected	not detected	not detected	not detected	not detected	not detected	not detected	not detected	not detected	not detected	not detected	not detected	not detected	not detected	not detected	not detected	not detected	not detected	not detected	not detected	not detected	not detected	not detected	not detected	not detected
598	ACH-000504	not detected	not detected	not detected	not detected	not detected	not detected	not detected	not detected	not detected	not detected	not detected	not detected	not detected	not detected	not detected	not detected	not detected	not detected	not detected	not detected	not detected	not detected	not detected	not detected	not detected	not detected	not detected	not detected	not detected	not detected	not detected	not detected	not detected	not detected	not detected	not detected	not detected	not detected	not detected	not detected	not detected	not detected	not detected	not detected	not detected	not detected	not detected	not detected
398	ACH-000370	not detected	not detected	not detected	not detected	not detected	not detected	not detected	not detected	not detected	not detected	not detected	not detected	not detected	not detected	not detected	not detected	not detected	not detected	not detected	not detected	not detected	not detected	not detected	not detected	not detected	not detected	not detected	not detected	not detected	not detected	not detected	not detected	not detected	not detected	not detected	not detected	not detected	not detected	not detected	not detected	not detected	not detected	not detected	not detected	not detected	not detected	not detected	not detected
1391	ACH-000200	not detected	not detected	not detected	not detected	not detected	not detected	not detected	not detected	not detected	not detected	not detected	not detected	not detected	not detected	not detected	not detected	not detected	not detected	not detected	not detected	not detected	not detected	not detected	not detected	not detected	not detected	not detected	not detected	not detected	not detected	not detected	not detected	not detected	not detected	not detected	not detected	not detected	not detected	not detected	not detected	not detected	not detected	not detected	not detected	not detected	not detected	not detected	not detected
320	ACH-000571	not detected	not detected	not detected	not detected	not detected	not detected	not detected	not detected	not detected	not detected	not detected	not detected	not detected	not detected	not detected	not detected	not detected	not detected	not detected	not detected	not detected	not detected	not detected	not detected	not detected	not detected	not detected	not detected	not detected	not detected	not detected	not detected	not detected	not detected	not detected	not detected	not detected	not detected	not detected	not detected	not detected	not detected	not detected	not detected	not detected	not detected	not detected	not detected
18	ACH-000570	not detected	not detected	0.0565835	not detected	not detected	not detected	not detected	not detected	not detected	not detected	not detected	not detected	not detected	not detected	not detected	not detected	not detected	not detected	not detected	not detected	not detected	not detected	not detected	not detected	not detected	not detected	not detected	not detected	not detected	not detected	not detected	not detected	not detected	not detected	not detected	not detected	not detected	not detected	not detected	not detected	not detected	not detected	not detected	not detected	not detected	not detected	not detected	not detected
498	ACH-000479	not detected	not detected	not detected	not detected	not detected	not detected	not detected	not detected	not detected	not detected	not detected	not detected	not detected	not detected	not detected	not detected	not detected	not detected	not detected	not detected	not detected	not detected	not detected	not detected	not detected	not detected	not detected	not detected	not detected	not detected	not detected	not detected	not detected	not detected	not detected	not detected	not detected	not detected	not detected	not detected	not detected	not detected	not detected	not detected	not detected	not detected	not detected	not detected
901	ACH-000883	not detected	not detected	not detected	not detected	not detected	not detected	not detected	not detected	not detected	not detected	not detected	not detected	not detected	not detected	not detected	not detected	not detected	not detected	not detected	not detected	not detected	not detected	not detected	not detected	not detected	not detected	not detected	not detected	not detected	not detected	not detected	not detected	not detected	0.0426443	not detected	not detected	not detected	not detected	not detected	not detected	not detected	not detected	not detected	not detected	not detected	not detected	not detected	not detected
74	ACH-000075	0.0703893	not detected	not detected	not detected	not detected	not detected	not detected	not detected	not detected	not detected	not detected	not detected	not detected	not detected	not detected	not detected	not detected	not detected	not detected	not detected	not detected	not detected	not detected	not detected	not detected	not detected	not detected	not detected	not detected	not detected	not detected	not detected	not detected	not detected	not detected	not detected	not detected	not detected	not detected	not detected	not detected	not detected	not detected	not detected	not detected	not detected	not detected	not detected
257	ACH-001016	not detected	not detected	not detected	not detected	not detected	not detected	not detected	not detected	not detected	not detected	not detected	not detected	not detected	not detected	not detected	not detected	not detected	not detected	not detected	not detected	not detected	not detected	not detected	not detected	not detected	not detected	not detected	not detected	not detected	not detected	not detected	not detected	not detected	not detected	not detected	not detected	not detected	not detected	not detected	not detected	not detected	not detected	not detected	not detected	not detected	not detected	not detected	not detected
308	ACH-000819	not detected	0.15056	0.575312	0.214125	not detected	0.0703893	not detected	not detected	0.137504	not detected	not detected	not detected	not detected	not detected	0.137504	not detected	not detected	not detected	not detected	not detected	not detected	0.0840643	not detected	not detected	not detected	not detected	not detected	not detected	not detected	not detected	not detected	not detected	not detected	not detected	not detected	not detected	not detected	not detected	not detected	not detected	not detected	not detected	not detected	not detected	not detected	not detected	not detected	not detected
126	ACH-000368	not detected	not detected	not detected	not detected	not detected	not detected	not detected	not detected	not detected	not detected	not detected	not detected	not detected	not detected	not detected	not detected	not detected	not detected	not detected	not detected	not detected	not detected	not detected	not detected	not detected	not detected	not detected	not detected	not detected	not detected	not detected	not detected	not detected	not detected	not detected	not detected	not detected	not detected	not detected	not detected	not detected	not detected	not detected	not detected	not detected	not detected	not detected	not detected
425	ACH-000543	not detected	not detected	not detected	not detected	not detected	not detected	not detected	not detected	not detected	not detected	not detected	not detected	not detected	not detected	not detected	not detected	not detected	not detected	not detected	not detected	not detected	not detected	not detected	not detected	not detected	not detected	not detected	not detected	not detected	not detected	not detected	not detected	not detected	not detected	not detected	not detected	not detected	not detected	not detected	not detected	not detected	not detected	not detected	not detected	not detected	not detected	not detected	not detected
596	ACH-000609	not detected	not detected	not detected	not detected	not detected	not detected	not detected	not detected	not detected	not detected	not detected	not detected	not detected	not detected	not detected	not detected	not detected	not detected	not detected	not detected	not detected	not detected	not detected	not detected	not detected	not detected	not detected	not detected	not detected	not detected	not detected	not detected	not detected	not detected	not detected	not detected	not detected	not detected	not detected	not detected	not detected	not detected	not detected	not detected	not detected	not detected	not detected	not detected
1307	ACH-000067	0.0285692	not detected	not detected	not detected	not detected	not detected	not detected	not detected	not detected	not detected	not detected	not detected	not detected	not detected	not detected	not detected	not detected	not detected	not detected	not detected	not detected	not detected	not detected	not detected	not detected	not detected	not detected	not detected	not detected	not detected	not detected	not detected	not detected	not detected	not detected	not detected	not detected	not detected	not detected	not detected	not detected	not detected	not detected	not detected	not detected	not detected	not detected	not detected
581	ACH-000623	not detected	not detected	not detected	not detected	not detected	not detected	not detected	not detected	not detected	not detected	not detected	not detected	not detected	not detected	not detected	not detected	not detected	not detected	not detected	not detected	not detected	not detected	not detected	not detected	not detected	not detected	not detected	not detected	not detected	not detected	not detected	not detected	not detected	not detected	not detected	not detected	not detected	not detected	not detected	not detected	not detected	not detected	not detected	not detected	not detected	not detected	not detected	not detected
1089	ACH-000558	not detected	not detected	not detected	not detected	not detected	not detected	not detected	not detected	not detected	not detected	not detected	not detected	not detected	not detected	not detected	not detected	not detected	not detected	not detected	not detected	not detected	not detected	not detected	not detected	not detected	not detected	not detected	not detected	not detected	not detected	not detected	not detected	not detected	not detected	not detected	not detected	not detected	not detected	not detected	not detected	not detected	not detected	not detected	not detected	not detected	not detected	not detected	not detected
80	ACH-000269	not detected	0.0143553	0.389567	0.432959	not detected	0.226509	0.163499	not detected	0.0703893	not detected	0.0285692	not detected	not detected	not detected	not detected	not detected	not detected	not detected	not detected	not detected	not detected	not detected	not detected	not detected	not detected	not detected	not detected	not detected	not detected	not detected	not detected	not detected	not detected	not detected	not detected	not detected	not detected	not detected	not detected	not detected	not detected	not detected	not detected	not detected	not detected	not detected	not detected	not detected
513	ACH-000655	not detected	not detected	not detected	not detected	not detected	not detected	not detected	not detected	not detected	not detected	not detected	not detected	not detected	not detected	not detected	not detected	not detected	not detected	not detected	not detected	not detected	not detected	not detected	not detected	not detected	not detected	not detected	not detected	not detected	not detected	not detected	not detected	not detected	not detected	not detected	not detected	not detected	not detected	not detected	not detected	not detected	not detected	not detected	not detected	not detected	not detected	not detected	not detected
211	ACH-000055	not detected	not detected	not detected	not detected	not detected	not detected	not detected	0.0426443	not detected	not detected	not detected	not detected	not detected	not detected	not detected	not detected	not detected	not detected	not detected	not detected	not detected	not detected	not detected	not detected	not detected	not detected	not detected	0.0426443	not detected	not detected	not detected	not detected	not detected	not detected	not detected	not detected	not detected	not detected	not detected	not detected	not detected	not detected	not detected	not detected	not detected	not detected	not detected	not detected
807	ACH-000323	not detected	not detected	not detected	not detected	not detected	0.0565835	not detected	not detected	not detected	not detected	not detected	not detected	not detected	not detected	not detected	not detected	not detected	not detected	not detected	not detected	not detected	not detected	not detected	not detected	not detected	not detected	not detected	not detected	not detected	not detected	not detected	not detected	not detected	not detected	not detected	not detected	not detected	not detected	not detected	not detected	not detected	not detected	not detected	not detected	not detected	not detected	not detected	not detected
558	ACH-000389	not detected	0.0565835	0.298658	0.0840643	not detected	not detected	0.0426443	not detected	0.0565835	not detected	not detected	not detected	0.0565835	not detected	not detected	not detected	not detected	not detected	not detected	not detected	not detected	not detected	not detected	not detected	not detected	not detected	not detected	not detected	not detected	not detected	not detected	not detected	not detected	not detected	not detected	not detected	not detected	not detected	not detected	not detected	not detected	not detected	not detected	not detected	not detected	not detected	not detected	not detected
270	ACH-000329	not detected	not detected	not detected	not detected	not detected	not detected	not detected	not detected	not detected	not detected	not detected	not detected	not detected	not detected	not detected	not detected	not detected	not detected	not detected	not detected	not detected	not detected	not detected	not detected	not detected	not detected	not detected	not detected	not detected	not detected	not detected	not detected	not detected	not detected	not detected	not detected	not detected	not detected	not detected	not detected	not detected	not detected	not detected	not detected	not detected	not detected	not detected	not detected
993	ACH-000289	not detected	not detected	not detected	not detected	not detected	not detected	not detected	not detected	not detected	not detected	not detected	not detected	not detected	not detected	not detected	not detected	not detected	not detected	not detected	not detected	not detected	not detected	not detected	not detected	not detected	not detected	not detected	not detected	not detected	not detected	not detected	not detected	not detected	not detected	not detected	not detected	not detected	not detected	not detected	not detected	not detected	not detected	not detected	not detected	not detected	not detected	not detected	not detected
1314	ACH-000469	not detected	not detected	not detected	not detected	not detected	not detected	not detected	not detected	not detected	not detected	not detected	not detected	not detected	not detected	not detected	not detected	not detected	not detected	not detected	not detected	not detected	not detected	not detected	not detected	not detected	not detected	not detected	not detected	not detected	not detected	not detected	not detected	not detected	not detected	not detected	not detected	not detected	not detected	not detected	not detected	not detected	not detected	not detected	not detected	not detected	not detected	not detected	not detected
871	ACH-000738	0.0426443	not detected	0.189034	not detected	not detected	not detected	not detected	not detected	not detected	0.124328	not detected	not detected	not detected	not detected	not detected	not detected	not detected	not detected	not detected	not detected	not detected	not detected	not detected	not detected	not detected	not detected	not detected	not detected	not detected	not detected	not detected	not detected	not detected	not detected	not detected	not detected	not detected	not detected	not detected	not detected	not detected	not detected	not detected	not detected	not detected	not detected	not detected	not detected
1255	ACH-000595	not detected	not detected	not detected	not detected	not detected	not detected	not detected	not detected	not detected	not detected	not detected	0.0565835	not detected	not detected	not detected	not detected	not detected	not detected	not detected	not detected	not detected	not detected	not detected	not detected	not detected	not detected	not detected	not detected	not detected	not detected	not detected	not detected	not detected	not detected	not detected	not detected	not detected	not detected	not detected	not detected	not detected	not detected	not detected	not detected	not detected	not detected	not detected	not detected
247	ACH-000231	not detected	not detected	not detected	not detected	not detected	0.0565835	not detected	not detected	not detected	not detected	not detected	not detected	not detected	not detected	not detected	not detected	not detected	not detected	not detected	not detected	not detected	not detected	not detected	not detected	not detected	not detected	not detected	not detected	not detected	not detected	not detected	not detected	not detected	not detected	not detected	not detected	not detected	not detected	not detected	not detected	not detected	not detected	not detected	not detected	not detected	not detected	not detected	not detected
1341	ACH-000126	not detected	not detected	not detected	not detected	not detected	not detected	not detected	not detected	not detected	not detected	not detected	not detected	not detected	not detected	not detected	not detected	not detected	not detected	not detected	not detected	not detected	not detected	not detected	not detected	not detected	not detected	not detected	not detected	not detected	not detected	not detected	not detected	not detected	not detected	not detected	not detected	not detected	not detected	not detected	not detected	not detected	not detected	not detected	not detected	not detected	not detected	not detected	not detected
1183	ACH-000776	not detected	not detected	0.0565835	not detected	not detected	0.0565835	not detected	not detected	not detected	0.111031	not detected	not detected	not detected	not detected	not detected	not detected	not detected	not detected	not detected	not detected	not detected	not detected	not detected	not detected	not detected	not detected	not detected	not detected	not detected	not detected	not detected	not detected	not detected	not detected	not detected	not detected	not detected	not detected	not detected	not detected	not detected	not detected	not detected	not detected	not detected	not detected	not detected	not detected
101	ACH-000501	not detected	not detected	not detected	not detected	not detected	not detected	not detected	not detected	not detected	not detected	not detected	not detected	not detected	not detected	not detected	not detected	not detected	not detected	not detected	not detected	not detected	not detected	not detected	not detected	not detected	not detected	not detected	not detected	not detected	not detected	not detected	not detected	not detected	not detected	not detected	not detected	not detected	not detected	not detected	not detected	not detected	not detected	not detected	not detected	not detected	not detected	not detected	not detected
242	ACH-000342	not detected	not detected	not detected	not detected	not detected	not detected	not detected	not detected	not detected	not detected	not detected	not detected	not detected	not detected	not detected	not detected	not detected	not detected	not detected	not detected	not detected	not detected	not detected	not detected	not detected	not detected	not detected	not detected	not detected	not detected	not detected	not detected	not detected	not detected	not detected	not detected	not detected	not detected	not detected	not detected	not detected	not detected	not detected	not detected	not detected	not detected	not detected	not detected
108	ACH-000798	not detected	0.0285692	not detected	not detected	not detected	not detected	not detected	not detected	not detected	not detected	not detected	not detected	not detected	not detected	not detected	not detected	not detected	not detected	not detected	not detected	not detected	not detected	not detected	not detected	not detected	not detected	not detected	not detected	not detected	not detected	not detected	not detected	not detected	not detected	not detected	not detected	not detected	not detected	not detected	not detected	not detected	not detected	not detected	not detected	not detected	not detected	not detected	not detected
474	ACH-000286	not detected	not detected	not detected	not detected	not detected	not detected	not detected	not detected	not detected	not detected	not detected	not detected	not detected	not detected	not detected	not detected	not detected	not detected	not detected	not detected	not detected	not detected	not detected	not detected	not detected	not detected	not detected	not detected	not detected	not detected	not detected	not detected	not detected	not detected	not detected	not detected	not detected	not detected	not detected	not detected	not detected	not detected	not detected	not detected	not detected	not detected	not detected	not detected
822	ACH-000963	not detected	not detected	not detected	not detected	not detected	not detected	not detected	not detected	not detected	not detected	not detected	not detected	not detected	not detected	not detected	not detected	not detected	not detected	not detected	not detected	not detected	not detected	not detected	not detected	not detected	not detected	not detected	not detected	not detected	not detected	not detected	not detected	not detected	not detected	not detected	not detected	not detected	not detected	not detected	not detected	not detected	not detected	not detected	not detected	not detected	not detected	not detected	not detected
941	ACH-000982	not detected	not detected	not detected	not detected	not detected	not detected	not detected	not detected	not detected	not detected	not detected	not detected	not detected	not detected	not detected	not detected	not detected	not detected	not detected	not detected	not detected	not detected	not detected	not detected	not detected	not detected	not detected	not detected	not detected	not detected	not detected	not detected	not detected	not detected	not detected	not detected	not detected	not detected	not detected	not detected	not detected	not detected	not detected	not detected	not detected	not detected	not detected	not detected
223	ACH-000491	not detected	not detected	not detected	not detected	not detected	not detected	not detected	0.111031	not detected	not detected	not detected	not detected	not detected	not detected	not detected	not detected	not detected	not detected	not detected	not detected	not detected	not detected	not detected	not detected	not detected	not detected	not detected	not detected	not detected	not detected	not detected	not detected	not detected	not detected	not detected	not detected	not detected	not detected	not detected	not detected	not detected	not detected	not detected	not detected	not detected	not detected	not detected	not detected
511	ACH-000683	0.137504	0.163499	not detected	not detected	not detected	not detected	not detected	not detected	not detected	not detected	not detected	not detected	not detected	not detected	not detected	not detected	not detected	not detected	not detected	not detected	0.0285692	not detected	not detected	not detected	not detected	not detected	not detected	not detected	not detected	not detected	not detected	not detected	not detected	not detected	not detected	not detected	not detected	not detected	not detected	not detected	not detected	not detected	not detected	not detected	not detected	not detected	not detected	not detected
373	ACH-000565	not detected	0.0426443	not detected	not detected	not detected	not detected	not detected	not detected	not detected	not detected	not detected	not detected	not detected	not detected	not detected	not detected	not detected	not detected	not detected	not detected	not detected	not detected	not detected	not detected	not detected	not detected	not detected	not detected	not detected	not detected	not detected	not detected	not detected	not detected	not detected	not detected	0	not detected	not detected	not detected	not detected	not detected	not detected	not detected	not detected	not detected	not detected	not detected
1131	ACH-000412	not detected	not detected	not detected	not detected	not detected	not detected	not detected	not detected	not detected	not detected	not detected	not detected	not detected	not detected	not detected	not detected	not detected	not detected	not detected	not detected	not detected	not detected	not detected	not detected	not detected	not detected	not detected	not detected	not detected	not detected	not detected	not detected	not detected	not detected	not detected	not detected	not detected	not detected	not detected	not detected	not detected	not detected	not detected	not detected	not detected	not detected	not detected	not detected
244	ACH-000360	not detected	not detected	not detected	not detected	not detected	not detected	not detected	not detected	not detected	not detected	not detected	not detected	not detected	not detected	not detected	not detected	not detected	not detected	not detected	not detected	not detected	not detected	not detected	not detected	not detected	not detected	not detected	not detected	not detected	not detected	not detected	not detected	not detected	not detected	not detected	not detected	not detected	not detected	not detected	not detected	not detected	not detected	not detected	not detected	not detected	not detected	not detected	not detected
431	ACH-000296	not detected	0.0840643	not detected	not detected	not detected	not detected	0.0703893	not detected	not detected	not detected	not detected	not detected	not detected	not detected	not detected	not detected	not detected	not detected	not detected	not detected	not detected	not detected	not detected	not detected	not detected	not detected	not detected	not detected	not detected	not detected	not detected	not detected	not detected	not detected	not detected	0.0426443	not detected	not detected	not detected	not detected	not detected	not detected	not detected	not detected	not detected	not detected	not detected	not detected
1245	ACH-000985	not detected	not detected	not detected	not detected	not detected	not detected	not detected	not detected	not detected	not detected	not detected	not detected	not detected	not detected	not detected	not detected	not detected	not detected	not detected	not detected	not detected	not detected	not detected	not detected	not detected	not detected	not detected	not detected	not detected	not detected	not detected	not detected	not detected	not detected	not detected	not detected	not detected	not detected	not detected	not detected	not detected	not detected	not detected	not detected	not detected	not detected	not detected	not detected
568	ACH-000089	0.0285692	not detected	not detected	not detected	not detected	not detected	not detected	not detected	not detected	not detected	not detected	not detected	not detected	not detected	not detected	not detected	not detected	not detected	not detected	not detected	not detected	not detected	not detected	not detected	not detected	not detected	not detected	not detected	not detected	not detected	not detected	not detected	not detected	not detected	not detected	not detected	not detected	not detected	not detected	not detected	not detected	not detected	not detected	not detected	not detected	not detected	not detected	not detected
306	ACH-000997	0.0426443	not detected	not detected	not detected	not detected	not detected	not detected	not detected	not detected	not detected	not detected	not detected	not detected	not detected	not detected	not detected	not detected	not detected	not detected	not detected	not detected	not detected	not detected	not detected	not detected	not detected	not detected	not detected	not detected	not detected	not detected	not detected	not detected	not detected	not detected	not detected	not detected	not detected	not detected	not detected	not detected	not detected	not detected	not detected	not detected	not detected	not detected	not detected
294	ACH-000842	0.0143553	0.0143553	not detected	not detected	not detected	not detected	not detected	not detected	not detected	not detected	not detected	not detected	not detected	not detected	not detected	not detected	not detected	not detected	not detected	not detected	not detected	not detected	not detected	not detected	not detected	not detected	not detected	not detected	not detected	not detected	not detected	not detected	not detected	not detected	not detected	not detected	not detected	not detected	not detected	not detected	not detected	not detected	not detected	not detected	not detected	not detected	not detected	not detected
6	ACH-000708	not detected	not detected	0.0426443	not detected	not detected	not detected	not detected	not detected	not detected	not detected	not detected	not detected	not detected	not detected	not detected	not detected	not detected	not detected	not detected	not detected	not detected	not detected	not detected	not detected	not detected	not detected	not detected	not detected	not detected	not detected	not detected	not detected	not detected	not detected	not detected	not detected	not detected	not detected	not detected	not detected	not detected	not detected	not detected	not detected	not detected	not detected	not detected	not detected
188	ACH-000991	not detected	not detected	not detected	not detected	not detected	not detected	not detected	not detected	not detected	not detected	not detected	not detected	not detected	not detected	not detected	not detected	not detected	not detected	not detected	not detected	not detected	not detected	not detected	not detected	not detected	not detected	not detected	not detected	not detected	not detected	not detected	not detected	not detected	not detected	not detected	not detected	not detected	not detected	not detected	not detected	not detected	not detected	not detected	not detected	not detected	not detected	not detected	not detected
420	ACH-000381	not detected	not detected	not detected	not detected	not detected	not detected	not detected	not detected	not detected	not detected	not detected	not detected	not detected	not detected	not detected	not detected	not detected	not detected	not detected	not detected	not detected	not detected	not detected	not detected	not detected	not detected	not detected	not detected	not detected	not detected	not detected	not detected	not detected	not detected	not detected	not detected	not detected	not detected	not detected	not detected	not detected	not detected	not detected	not detected	not detected	not detected	not detected	not detected
323	ACH-000532	not detected	not detected	not detected	not detected	not detected	not detected	not detected	not detected	not detected	not detected	not detected	not detected	not detected	not detected	not detected	not detected	not detected	not detected	not detected	not detected	not detected	not detected	not detected	not detected	not detected	not detected	not detected	not detected	not detected	not detected	not detected	not detected	not detected	not detected	not detected	not detected	not detected	not detected	not detected	not detected	not detected	not detected	not detected	not detected	not detected	not detected	not detected	not detected
1227	ACH-000986	not detected	not detected	not detected	not detected	not detected	not detected	not detected	not detected	not detected	not detected	not detected	not detected	not detected	not detected	not detected	not detected	not detected	not detected	not detected	not detected	not detected	not detected	not detected	not detected	not detected	not detected	not detected	not detected	not detected	not detected	not detected	not detected	not detected	not detected	not detected	not detected	not detected	not detected	not detected	not detected	not detected	not detected	not detected	not detected	not detected	not detected	not detected	not detected
254	ACH-000943	not detected	not detected	not detected	not detected	not detected	not detected	not detected	not detected	not detected	not detected	not detected	not detected	not detected	not detected	not detected	not detected	not detected	not detected	not detected	not detected	not detected	not detected	not detected	not detected	not detected	not detected	not detected	not detected	not detected	not detected	not detected	not detected	not detected	not detected	not detected	not detected	not detected	not detected	not detected	not detected	not detected	not detected	not detected	not detected	not detected	not detected	not detected	not detected
1268	ACH-000970	not detected	not detected	not detected	not detected	not detected	not detected	not detected	0.0703893	not detected	not detected	not detected	not detected	not detected	not detected	not detected	not detected	not detected	not detected	not detected	not detected	not detected	not detected	not detected	not detected	not detected	not detected	not detected	not detected	not detected	not detected	not detected	not detected	not detected	not detected	not detected	not detected	not detected	not detected	not detected	not detected	not detected	not detected	not detected	not detected	not detected	not detected	not detected	not detected
334	ACH-000989	not detected	not detected	not detected	not detected	not detected	not detected	not detected	not detected	not detected	not detected	not detected	not detected	not detected	not detected	not detected	not detected	not detected	not detected	not detected	not detected	not detected	not detected	not detected	not detected	not detected	not detected	not detected	not detected	not detected	not detected	not detected	not detected	not detected	not detected	not detected	not detected	not detected	not detected	not detected	not detected	not detected	not detected	not detected	not detected	not detected	not detected	not detected	not detected
143	ACH-000926	not detected	not detected	not detected	not detected	not detected	not detected	not detected	not detected	not detected	not detected	not detected	not detected	not detected	not detected	not detected	not detected	not detected	not detected	not detected	not detected	not detected	not detected	not detected	not detected	not detected	not detected	not detected	not detected	not detected	not detected	not detected	not detected	not detected	not detected	not detected	not detected	not detected	not detected	not detected	not detected	not detected	not detected	not detected	not detected	not detected	not detected	not detected	not detected
523	ACH-000895	not detected	not detected	not detected	not detected	not detected	not detected	not detected	not detected	not detected	not detected	not detected	not detected	not detected	not detected	not detected	not detected	not detected	not detected	not detected	not detected	not detected	not detected	not detected	not detected	not detected	not detected	not detected	not detected	not detected	not detected	not detected	not detected	not detected	not detected	not detected	not detected	not detected	not detected	not detected	not detected	not detected	not detected	not detected	not detected	not detected	not detected	not detected	not detected
987	ACH-000651	not detected	not detected	not detected	not detected	not detected	not detected	not detected	not detected	not detected	not detected	not detected	not detected	not detected	not detected	not detected	not detected	not detected	not detected	not detected	not detected	not detected	not detected	not detected	not detected	not detected	not detected	not detected	not detected	not detected	not detected	not detected	not detected	not detected	not detected	not detected	not detected	not detected	not detected	not detected	not detected	not detected	not detected	not detected	not detected	not detected	not detected	not detected	not detected
95	ACH-000552	not detected	not detected	not detected	not detected	not detected	not detected	not detected	not detected	not detected	not detected	not detected	not detected	not detected	not detected	not detected	not detected	not detected	not detected	not detected	not detected	not detected	not detected	not detected	not detected	not detected	not detected	not detected	not detected	not detected	not detected	not detected	not detected	not detected	not detected	not detected	not detected	not detected	not detected	not detected	not detected	not detected	not detected	not detected	not detected	not detected	not detected	not detected	not detected
617	ACH-000252	0.0703893	not detected	not detected	not detected	not detected	not detected	not detected	not detected	not detected	not detected	not detected	not detected	not detected	not detected	not detected	not detected	not detected	not detected	not detected	not detected	not detected	not detected	not detected	not detected	not detected	not detected	not detected	not detected	not detected	not detected	not detected	not detected	not detected	not detected	not detected	not detected	not detected	not detected	not detected	not detected	not detected	not detected	not detected	not detected	not detected	not detected	not detected	not detected
222	ACH-000009	not detected	not detected	not detected	not detected	not detected	not detected	not detected	not detected	not detected	not detected	not detected	not detected	not detected	not detected	not detected	not detected	not detected	not detected	not detected	not detected	not detected	not detected	not detected	not detected	not detected	not detected	not detected	not detected	not detected	not detected	not detected	not detected	not detected	not detected	not detected	not detected	not detected	not detected	not detected	not detected	not detected	not detected	not detected	not detected	not detected	not detected	not detected	not detected
501	ACH-000955	not detected	not detected	not detected	not detected	not detected	not detected	not detected	not detected	not detected	not detected	not detected	not detected	not detected	not detected	not detected	not detected	not detected	not detected	not detected	not detected	not detected	not detected	not detected	not detected	not detected	not detected	not detected	not detected	not detected	not detected	not detected	not detected	not detected	not detected	not detected	not detected	not detected	not detected	not detected	not detected	not detected	not detected	not detected	not detected	not detected	not detected	not detected	not detected
684	ACH-000950	not detected	not detected	not detected	not detected	not detected	not detected	not detected	not detected	not detected	not detected	not detected	not detected	not detected	not detected	not detected	not detected	not detected	not detected	not detected	not detected	not detected	not detected	not detected	not detected	not detected	not detected	not detected	not detected	not detected	not detected	not detected	not detected	not detected	not detected	not detected	not detected	not detected	not detected	not detected	not detected	not detected	not detected	not detected	not detected	not detected	not detected	not detected	not detected
406	ACH-000400	not detected	not detected	not detected	not detected	not detected	not detected	not detected	not detected	not detected	not detected	not detected	not detected	not detected	not detected	not detected	not detected	not detected	not detected	not detected	not detected	not detected	not detected	not detected	not detected	not detected	not detected	not detected	not detected	not detected	not detected	not detected	not detected	not detected	not detected	not detected	not detected	not detected	not detected	not detected	not detected	not detected	not detected	not detected	not detected	not detected	not detected	not detected	not detected
141	ACH-000971	not detected	not detected	not detected	not detected	not detected	not detected	not detected	not detected	not detected	not detected	not detected	not detected	not detected	not detected	not detected	not detected	not detected	not detected	not detected	not detected	not detected	not detected	not detected	not detected	not detected	not detected	not detected	not detected	not detected	not detected	not detected	not detected	not detected	not detected	not detected	not detected	not detected	not detected	not detected	not detected	not detected	not detected	not detected	not detected	not detected	not detected	not detected	not detected
729	ACH-000935	not detected	not detected	not detected	not detected	not detected	not detected	not detected	not detected	not detected	not detected	not detected	not detected	not detected	not detected	not detected	not detected	not detected	not detected	not detected	not detected	not detected	not detected	not detected	not detected	not detected	not detected	not detected	not detected	not detected	not detected	not detected	not detected	not detected	not detected	not detected	not detected	not detected	not detected	not detected	not detected	not detected	not detected	not detected	not detected	not detected	not detected	not detected	not detected
879	ACH-000969	not detected	not detected	not detected	not detected	not detected	not detected	not detected	not detected	not detected	not detected	not detected	not detected	not detected	not detected	not detected	not detected	not detected	not detected	not detected	not detected	not detected	not detected	not detected	not detected	not detected	not detected	not detected	not detected	not detected	not detected	not detected	not detected	not detected	not detected	not detected	not detected	not detected	not detected	not detected	not detected	not detected	not detected	not detected	not detected	not detected	not detected	not detected	not detected
717	ACH-000957	not detected	not detected	not detected	not detected	not detected	not detected	not detected	not detected	not detected	not detected	not detected	not detected	not detected	not detected	not detected	not detected	not detected	not detected	not detected	not detected	not detected	not detected	not detected	not detected	not detected	not detected	not detected	not detected	not detected	not detected	not detected	not detected	not detected	not detected	not detected	not detected	not detected	not detected	not detected	not detected	not detected	not detected	not detected	not detected	not detected	not detected	not detected	not detected
405	ACH-000403	not detected	not detected	not detected	0.0703893	not detected	not detected	not detected	not detected	not detected	not detected	not detected	not detected	not detected	not detected	not detected	not detected	not detected	not detected	not detected	not detected	not detected	not detected	not detected	not detected	not detected	not detected	not detected	not detected	not detected	not detected	not detected	not detected	not detected	not detected	not detected	not detected	not detected	not detected	not detected	not detected	not detected	not detected	not detected	not detected	not detected	not detected	not detected	not detected
1302	ACH-000959	not detected	not detected	not detected	not detected	not detected	not detected	not detected	not detected	not detected	not detected	not detected	not detected	not detected	not detected	not detected	not detected	not detected	not detected	not detected	not detected	not detected	not detected	not detected	not detected	not detected	not detected	not detected	not detected	not detected	not detected	not detected	not detected	not detected	not detected	not detected	not detected	not detected	not detected	not detected	not detected	not detected	not detected	not detected	not detected	not detected	not detected	not detected	not detected
56	ACH-000999	not detected	not detected	not detected	not detected	not detected	not detected	not detected	not detected	not detected	not detected	not detected	not detected	not detected	not detected	not detected	not detected	not detected	not detected	not detected	not detected	not detected	not detected	not detected	not detected	not detected	not detected	not detected	not detected	not detected	not detected	not detected	not detected	not detected	not detected	not detected	not detected	not detected	not detected	not detected	not detected	not detected	not detected	not detected	not detected	not detected	not detected	not detected	not detected
245	ACH-000249	not detected	not detected	not detected	not detected	not detected	not detected	not detected	not detected	not detected	not detected	not detected	not detected	not detected	not detected	not detected	not detected	not detected	not detected	not detected	not detected	not detected	not detected	not detected	not detected	not detected	not detected	not detected	not detected	not detected	not detected	not detected	not detected	not detected	not detected	not detected	not detected	not detected	not detected	not detected	not detected	not detected	not detected	not detected	not detected	not detected	not detected	not detected	not detected
604	ACH-000007	not detected	not detected	not detected	not detected	not detected	not detected	not detected	not detected	not detected	not detected	not detected	not detected	not detected	not detected	not detected	not detected	not detected	not detected	not detected	not detected	not detected	not detected	not detected	not detected	not detected	not detected	not detected	not detected	not detected	not detected	not detected	not detected	not detected	not detected	not detected	not detected	not detected	not detected	not detected	not detected	not detected	not detected	not detected	not detected	not detected	not detected	not detected	not detected
356	ACH-000467	not detected	not detected	not detected	not detected	not detected	not detected	not detected	not detected	not detected	not detected	not detected	not detected	not detected	not detected	not detected	not detected	not detected	not detected	not detected	not detected	not detected	not detected	not detected	not detected	not detected	not detected	not detected	not detected	not detected	not detected	not detected	not detected	not detected	not detected	not detected	not detected	not detected	not detected	not detected	not detected	not detected	not detected	not detected	not detected	not detected	not detected	not detected	not detected
265	ACH-000722	not detected	0.0285692	not detected	not detected	not detected	not detected	not detected	not detected	not detected	not detected	not detected	not detected	not detected	not detected	not detected	not detected	not detected	not detected	not detected	not detected	not detected	not detected	not detected	not detected	not detected	not detected	not detected	not detected	not detected	not detected	not detected	not detected	0.0565835	not detected	not detected	not detected	not detected	not detected	not detected	not detected	not detected	not detected	not detected	not detected	not detected	not detected	not detected	not detected
133	ACH-000998	0.0285692	not detected	not detected	not detected	not detected	not detected	not detected	not detected	not detected	not detected	not detected	not detected	not detected	not detected	not detected	not detected	not detected	not detected	not detected	not detected	not detected	not detected	not detected	not detected	not detected	not detected	not detected	not detected	not detected	not detected	not detected	not detected	not detected	not detected	not detected	not detected	not detected	not detected	not detected	not detected	not detected	not detected	not detected	not detected	not detected	not detected	not detected	not detected
1313	ACH-000967	not detected	not detected	not detected	not detected	not detected	not detected	not detected	not detected	not detected	not detected	not detected	not detected	not detected	not detected	not detected	not detected	not detected	not detected	not detected	not detected	not detected	not detected	not detected	not detected	not detected	not detected	not detected	not detected	not detected	not detected	not detected	not detected	not detected	not detected	not detected	not detected	not detected	not detected	not detected	not detected	not detected	not detected	not detected	not detected	not detected	not detected	not detected	not detected
1158	ACH-000253	not detected	not detected	not detected	not detected	not detected	not detected	not detected	not detected	not detected	not detected	not detected	not detected	not detected	not detected	not detected	not detected	not detected	not detected	not detected	not detected	not detected	not detected	not detected	not detected	not detected	not detected	not detected	not detected	not detected	not detected	not detected	not detected	not detected	not detected	not detected	not detected	not detected	not detected	not detected	not detected	not detected	not detected	not detected	not detected	not detected	not detected	not detected	not detected
39	ACH-000823	not detected	not detected	not detected	not detected	not detected	not detected	not detected	not detected	not detected	not detected	not detected	not detected	not detected	not detected	not detected	not detected	not detected	not detected	not detected	not detected	not detected	not detected	not detected	not detected	not detected	not detected	not detected	not detected	not detected	not detected	not detected	not detected	not detected	not detected	not detected	not detected	not detected	not detected	not detected	not detected	not detected	not detected	not detected	not detected	not detected	not detected	not detected	not detected
713	ACH-000809	not detected	not detected	not detected	not detected	not detected	not detected	not detected	not detected	not detected	not detected	not detected	not detected	not detected	not detected	not detected	not detected	not detected	not detected	not detected	not detected	not detected	not detected	not detected	not detected	not detected	not detected	not detected	not detected	not detected	not detected	not detected	not detected	not detected	not detected	not detected	not detected	not detected	not detected	not detected	not detected	not detected	not detected	not detected	not detected	not detected	not detected	not detected	not detected
887	ACH-000488	not detected	not detected	not detected	not detected	not detected	not detected	not detected	not detected	not detected	not detected	not detected	not detected	not detected	not detected	not detected	not detected	not detected	not detected	not detected	not detected	not detected	not detected	not detected	not detected	not detected	not detected	not detected	not detected	not detected	not detected	not detected	not detected	not detected	not detected	not detected	not detected	not detected	not detected	not detected	not detected	not detected	not detected	not detected	not detected	not detected	not detected	not detected	not detected
916	ACH-000693	not detected	not detected	not detected	not detected	not detected	not detected	not detected	not detected	not detected	not detected	not detected	not detected	not detected	not detected	not detected	not detected	not detected	not detected	not detected	not detected	not detected	not detected	not detected	not detected	not detected	not detected	not detected	not detected	not detected	not detected	not detected	not detected	not detected	not detected	not detected	not detected	not detected	not detected	not detected	not detected	not detected	not detected	not detected	not detected	not detected	not detected	not detected	not detected
1330	ACH-000408	not detected	0.137504	not detected	not detected	not detected	not detected	not detected	not detected	not detected	not detected	not detected	not detected	not detected	not detected	not detected	not detected	not detected	not detected	not detected	not detected	not detected	not detected	not detected	not detected	not detected	not detected	not detected	not detected	not detected	not detected	not detected	not detected	not detected	not detected	not detected	not detected	not detected	not detected	not detected	not detected	not detected	not detected	not detected	not detected	not detected	not detected	not detected	not detected
555	ACH-000637	not detected	not detected	not detected	not detected	not detected	not detected	0.0565835	not detected	not detected	not detected	not detected	not detected	not detected	not detected	not detected	not detected	not detected	not detected	not detected	not detected	not detected	not detected	not detected	not detected	not detected	not detected	not detected	not detected	not detected	not detected	not detected	not detected	not detected	not detected	not detected	not detected	not detected	not detected	not detected	not detected	not detected	not detected	not detected	not detected	not detected	not detected	not detected	not detected
215	ACH-000784	not detected	not detected	not detected	not detected	not detected	not detected	not detected	not detected	not detected	not detected	not detected	not detected	not detected	not detected	not detected	not detected	not detected	not detected	not detected	not detected	not detected	not detected	not detected	not detected	not detected	not detected	not detected	not detected	not detected	not detected	not detected	not detected	not detected	not detected	not detected	not detected	not detected	not detected	not detected	not detected	not detected	not detected	not detected	not detected	not detected	not detected	not detected	not detected
728	ACH-000694	not detected	not detected	not detected	not detected	0.0426443	0.0840643	not detected	not detected	not detected	not detected	not detected	not detected	not detected	not detected	not detected	not detected	not detected	not detected	not detected	not detected	not detected	not detected	not detected	not detected	not detected	not detected	not detected	not detected	not detected	not detected	not detected	not detected	not detected	not detected	not detected	not detected	not detected	not detected	not detected	not detected	not detected	not detected	not detected	not detected	not detected	not detected	not detected	not detected
848	ACH-000305	not detected	not detected	not detected	not detected	0.0565835	not detected	not detected	not detected	not detected	not detected	not detected	not detected	not detected	not detected	not detected	not detected	not detected	not detected	not detected	not detected	not detected	not detected	not detected	not detected	not detected	not detected	not detected	not detected	not detected	not detected	not detected	not detected	not detected	not detected	not detected	not detected	not detected	not detected	not detected	not detected	not detected	not detected	not detected	not detected	not detected	not detected	not detected	not detected
1260	ACH-000353	not detected	not detected	not detected	not detected	not detected	not detected	not detected	not detected	not detected	not detected	not detected	not detected	not detected	not detected	not detected	not detected	not detected	not detected	not detected	not detected	not detected	not detected	not detected	not detected	not detected	not detected	not detected	not detected	not detected	not detected	not detected	not detected	not detected	not detected	not detected	not detected	not detected	not detected	not detected	not detected	not detected	not detected	not detected	not detected	not detected	not detected	not detected	not detected
1211	ACH-000777	not detected	not detected	not detected	not detected	not detected	not detected	not detected	not detected	not detected	not detected	not detected	not detected	not detected	not detected	not detected	not detected	not detected	not detected	not detected	not detected	not detected	not detected	not detected	not detected	not detected	not detected	not detected	not detected	not detected	not detected	not detected	not detected	not detected	not detected	not detected	not detected	not detected	not detected	not detected	not detected	not detected	not detected	not detected	not detected	not detected	not detected	not detected	not detected
880	ACH-000873	not detected	not detected	not detected	not detected	not detected	not detected	not detected	not detected	not detected	not detected	not detected	not detected	not detected	not detected	not detected	not detected	not detected	not detected	not detected	not detected	not detected	not detected	not detected	not detected	not detected	not detected	not detected	not detected	not detected	not detected	not detected	not detected	not detected	not detected	not detected	not detected	not detected	not detected	not detected	not detected	not detected	not detected	not detected	not detected	not detected	not detected	not detected	not detected
525	ACH-000824	not detected	not detected	0.0426443	not detected	not detected	not detected	not detected	not detected	not detected	not detected	not detected	not detected	not detected	not detected	not detected	not detected	not detected	not detected	not detected	not detected	not detected	not detected	not detected	not detected	not detected	not detected	not detected	not detected	not detected	not detected	not detected	not detected	not detected	not detected	not detected	not detected	not detected	not detected	not detected	not detected	not detected	not detected	not detected	not detected	not detected	not detected	not detected	not detected
890	ACH-000647	not detected	not detected	not detected	not detected	not detected	not detected	not detected	not detected	not detected	not detected	not detected	not detected	not detected	not detected	not detected	not detected	not detected	not detected	not detected	not detected	not detected	not detected	not detected	not detected	not detected	not detected	not detected	not detected	not detected	not detected	not detected	not detected	not detected	not detected	not detected	not detected	not detected	not detected	not detected	not detected	not detected	not detected	not detected	not detected	not detected	not detected	not detected	not detected
408	ACH-000318	not detected	not detected	not detected	not detected	not detected	not detected	not detected	not detected	not detected	not detected	not detected	not detected	not detected	not detected	not detected	not detected	not detected	not detected	not detected	not detected	not detected	not detected	not detected	not detected	not detected	not detected	not detected	not detected	not detected	not detected	not detected	not detected	not detected	not detected	not detected	not detected	not detected	not detected	not detected	not detected	not detected	not detected	not detected	not detected	not detected	not detected	not detected	not detected
171	ACH-000544	not detected	0.0143553	not detected	not detected	0.0285692	not detected	not detected	not detected	not detected	not detected	not detected	not detected	not detected	not detected	not detected	not detected	not detected	not detected	not detected	not detected	not detected	not detected	not detected	not detected	not detected	not detected	not detected	not detected	not detected	not detected	0.0285692	not detected	not detected	not detected	not detected	not detected	not detected	not detected	not detected	not detected	not detected	not detected	not detected	not detected	not detected	not detected	not detected	not detected
488	ACH-000679	not detected	not detected	not detected	not detected	not detected	not detected	not detected	not detected	not detected	not detected	not detected	not detected	not detected	not detected	not detected	not detected	not detected	not detected	not detected	not detected	not detected	not detected	not detected	not detected	not detected	not detected	not detected	not detected	not detected	not detected	not detected	not detected	not detected	not detected	not detected	not detected	not detected	not detected	not detected	not detected	not detected	not detected	not detected	not detected	not detected	not detected	not detected	not detected
656	ACH-000605	0.0426443	not detected	not detected	not detected	not detected	not detected	not detected	not detected	not detected	not detected	not detected	not detected	not detected	not detected	not detected	not detected	not detected	not detected	not detected	not detected	not detected	not detected	not detected	not detected	not detected	not detected	not detected	not detected	not detected	not detected	not detected	not detected	not detected	not detected	not detected	not detected	not detected	not detected	not detected	not detected	not detected	not detected	not detected	not detected	not detected	not detected	not detected	not detected
361	ACH-000726	not detected	not detected	not detected	0.475085	not detected	0.238787	not detected	not detected	not detected	not detected	not detected	not detected	not detected	not detected	not detected	not detected	not detected	not detected	not detected	not detected	not detected	not detected	not detected	not detected	not detected	not detected	not detected	not detected	not detected	not detected	not detected	not detected	not detected	not detected	not detected	not detected	not detected	not detected	not detected	not detected	not detected	not detected	not detected	not detected	not detected	not detected	not detected	not detected
462	ACH-000865	0.0565835	not detected	not detected	not detected	not detected	not detected	not detected	not detected	not detected	not detected	not detected	not detected	not detected	not detected	not detected	not detected	not detected	not detected	not detected	not detected	not detected	not detected	not detected	not detected	not detected	not detected	not detected	not detected	not detected	not detected	not detected	not detected	not detected	not detected	not detected	not detected	not detected	not detected	not detected	not detected	not detected	not detected	not detected	not detected	not detected	not detected	not detected	not detected
574	ACH-000855	not detected	not detected	not detected	not detected	not detected	not detected	not detected	not detected	not detected	not detected	not detected	not detected	not detected	not detected	not detected	not detected	not detected	not detected	not detected	not detected	not detected	not detected	not detected	not detected	not detected	not detected	not detected	not detected	not detected	not detected	not detected	not detected	not detected	not detected	not detected	not detected	not detected	not detected	not detected	not detected	not detected	not detected	not detected	not detected	not detected	not detected	not detected	not detected
50	ACH-000917	not detected	not detected	not detected	not detected	not detected	not detected	not detected	not detected	not detected	not detected	not detected	not detected	not detected	not detected	not detected	not detected	not detected	not detected	not detected	not detected	not detected	not detected	not detected	not detected	not detected	not detected	not detected	not detected	not detected	not detected	not detected	not detected	not detected	not detected	not detected	not detected	not detected	not detected	not detected	not detected	not detected	not detected	not detected	not detected	not detected	not detected	not detected	not detected
1072	ACH-000452	not detected	not detected	not detected	not detected	not detected	not detected	not detected	not detected	not detected	not detected	not detected	not detected	not detected	not detected	not detected	not detected	0.344828	not detected	not detected	not detected	not detected	not detected	not detected	not detected	not detected	not detected	not detected	not detected	not detected	not detected	not detected	not detected	not detected	not detected	not detected	not detected	not detected	not detected	not detected	not detected	not detected	not detected	not detected	not detected	not detected	not detected	not detected	not detected
1273	ACH-000850	not detected	not detected	not detected	not detected	not detected	not detected	not detected	not detected	not detected	not detected	not detected	not detected	not detected	not detected	not detected	not detected	not detected	not detected	not detected	not detected	not detected	not detected	not detected	not detected	not detected	not detected	not detected	not detected	not detected	not detected	not detected	not detected	not detected	not detected	not detected	not detected	not detected	not detected	not detected	not detected	not detected	not detected	not detected	not detected	not detected	not detected	not detected	not detected
451	ACH-000125	not detected	not detected	0.0703893	not detected	not detected	not detected	not detected	not detected	not detected	not detected	not detected	not detected	not detected	not detected	not detected	not detected	not detected	not detected	not detected	not detected	not detected	not detected	not detected	not detected	not detected	not detected	not detected	not detected	not detected	not detected	not detected	not detected	not detected	not detected	not detected	not detected	not detected	not detected	not detected	not detected	not detected	not detected	not detected	not detected	not detected	not detected	not detected	not detected
985	ACH-000306	0.0840643	not detected	not detected	not detected	not detected	not detected	not detected	not detected	not detected	not detected	not detected	not detected	not detected	not detected	not detected	not detected	not detected	not detected	not detected	not detected	not detected	not detected	not detected	not detected	not detected	not detected	not detected	not detected	not detected	not detected	not detected	not detected	not detected	not detected	not detected	not detected	not detected	not detected	not detected	not detected	not detected	not detected	not detected	not detected	not detected	not detected	not detected	not detected
497	ACH-000083	not detected	not detected	not detected	not detected	not detected	not detected	not detected	not detected	not detected	not detected	not detected	not detected	not detected	not detected	not detected	not detected	not detected	not detected	not detected	not detected	not detected	not detected	not detected	not detected	not detected	not detected	not detected	not detected	not detected	not detected	not detected	not detected	not detected	not detected	not detected	not detected	not detected	not detected	not detected	not detected	not detected	not detected	not detected	not detected	not detected	not detected	not detected	not detected
130	ACH-000135	not detected	not detected	not detected	not detected	not detected	not detected	not detected	not detected	not detected	not detected	not detected	0.0565835	not detected	not detected	not detected	not detected	not detected	not detected	not detected	not detected	not detected	not detected	not detected	not detected	not detected	not detected	not detected	not detected	not detected	not detected	not detected	not detected	not detected	not detected	not detected	not detected	not detected	not detected	not detected	not detected	not detected	not detected	not detected	not detected	not detected	not detected	not detected	not detected
311	ACH-000340	not detected	not detected	not detected	not detected	not detected	not detected	not detected	not detected	not detected	not detected	not detected	not detected	not detected	not detected	not detected	not detected	not detected	not detected	not detected	not detected	not detected	not detected	not detected	not detected	not detected	not detected	not detected	not detected	not detected	not detected	not detected	not detected	not detected	not detected	not detected	not detected	not detected	not detected	not detected	not detected	not detected	not detected	not detected	not detected	not detected	not detected	not detected	not detected
752	ACH-000529	not detected	not detected	not detected	not detected	not detected	not detected	not detected	not detected	not detected	not detected	not detected	not detected	not detected	not detected	not detected	not detected	not detected	not detected	not detected	not detected	not detected	not detected	not detected	not detected	not detected	not detected	not detected	not detected	not detected	not detected	not detected	not detected	not detected	not detected	not detected	not detected	not detected	not detected	not detected	not detected	not detected	not detected	not detected	not detected	not detected	not detected	not detected	not detected
1146	ACH-000797	not detected	not detected	not detected	not detected	not detected	not detected	not detected	not detected	not detected	not detected	not detected	not detected	not detected	not detected	not detected	not detected	not detected	not detected	not detected	not detected	not detected	not detected	not detected	not detected	not detected	not detected	not detected	not detected	not detected	not detected	not detected	not detected	not detected	not detected	not detected	not detected	not detected	not detected	not detected	not detected	not detected	not detected	not detected	not detected	not detected	not detected	not detected	not detected
288	ACH-000526	not detected	not detected	not detected	not detected	not detected	not detected	not detected	not detected	not detected	not detected	not detected	not detected	not detected	not detected	not detected	not detected	not detected	not detected	not detected	not detected	not detected	not detected	not detected	not detected	not detected	not detected	not detected	not detected	not detected	not detected	not detected	not detected	not detected	not detected	not detected	not detected	not detected	not detected	not detected	not detected	not detected	not detected	not detected	not detected	not detected	not detected	not detected	not detected
93	ACH-000194	not detected	not detected	not detected	not detected	not detected	not detected	not detected	not detected	not detected	not detected	not detected	not detected	not detected	not detected	not detected	not detected	not detected	not detected	not detected	not detected	not detected	not detected	not detected	not detected	not detected	not detected	not detected	not detected	not detected	not detected	not detected	not detected	not detected	not detected	not detected	not detected	not detected	not detected	not detected	not detected	not detected	not detected	not detected	not detected	not detected	not detected	not detected	not detected
590	ACH-000043	not detected	not detected	not detected	not detected	not detected	not detected	not detected	not detected	not detected	not detected	not detected	not detected	not detected	not detected	not detected	not detected	not detected	not detected	not detected	not detected	not detected	not detected	not detected	not detected	not detected	not detected	not detected	not detected	not detected	not detected	not detected	not detected	not detected	not detected	not detected	not detected	not detected	not detected	not detected	not detected	not detected	not detected	not detected	not detected	not detected	not detected	not detected	not detected
452	ACH-000180	not detected	not detected	not detected	not detected	not detected	not detected	not detected	not detected	not detected	not detected	not detected	not detected	not detected	not detected	not detected	not detected	not detected	not detected	not detected	not detected	not detected	not detected	not detected	not detected	not detected	not detected	not detected	not detected	not detected	not detected	not detected	not detected	not detected	not detected	not detected	not detected	not detected	not detected	not detected	not detected	not detected	not detected	not detected	not detected	not detected	not detected	not detected	not detected
945	ACH-000131	not detected	not detected	not detected	not detected	not detected	not detected	not detected	not detected	not detected	not detected	0.0285692	not detected	not detected	not detected	not detected	not detected	not detected	not detected	not detected	not detected	not detected	not detected	not detected	not detected	not detected	not detected	not detected	not detected	not detected	not detected	not detected	not detected	not detected	not detected	not detected	not detected	not detected	not detected	not detected	not detected	not detected	not detected	not detected	not detected	not detected	not detected	not detected	not detected
338	ACH-000119	not detected	not detected	0.0565835	not detected	0.0143553	not detected	not detected	0.0703893	not detected	not detected	not detected	not detected	not detected	not detected	not detected	not detected	not detected	not detected	not detected	not detected	not detected	not detected	not detected	not detected	not detected	not detected	not detected	not detected	not detected	not detected	not detected	not detected	not detected	not detected	not detected	not detected	not detected	not detected	not detected	not detected	not detected	not detected	not detected	not detected	not detected	not detected	not detected	not detected
527	ACH-000540	not detected	not detected	not detected	not detected	not detected	not detected	not detected	not detected	not detected	not detected	not detected	not detected	not detected	not detected	not detected	not detected	not detected	not detected	not detected	not detected	not detected	not detected	not detected	not detected	not detected	not detected	not detected	not detected	not detected	not detected	not detected	not detected	not detected	not detected	not detected	not detected	not detected	not detected	not detected	not detected	not detected	not detected	not detected	not detected	not detected	not detected	not detected	not detected
499	ACH-000230	not detected	not detected	not detected	not detected	0.0840643	not detected	not detected	not detected	not detected	not detected	not detected	not detected	not detected	not detected	not detected	not detected	not detected	not detected	not detected	not detected	not detected	not detected	not detected	not detected	not detected	not detected	not detected	not detected	not detected	not detected	not detected	not detected	not detected	not detected	not detected	not detected	not detected	not detected	not detected	not detected	not detected	not detected	not detected	not detected	not detected	not detected	not detected	not detected
1069	ACH-000539	0.0285692	not detected	not detected	not detected	not detected	not detected	not detected	not detected	not detected	not detected	not detected	not detected	not detected	not detected	not detected	not detected	not detected	not detected	not detected	not detected	not detected	not detected	not detected	not detected	not detected	not detected	not detected	not detected	not detected	not detected	not detected	not detected	not detected	not detected	not detected	not detected	not detected	not detected	not detected	not detected	not detected	not detected	not detected	not detected	not detected	not detected	not detected	not detected
1209	ACH-000911	not detected	not detected	not detected	not detected	not detected	not detected	not detected	not detected	not detected	not detected	not detected	not detected	not detected	not detected	not detected	not detected	not detected	not detected	not detected	not detected	not detected	not detected	not detected	not detected	not detected	not detected	not detected	not detected	not detected	not detected	not detected	not detected	not detected	not detected	not detected	not detected	not detected	not detected	not detected	not detected	not detected	not detected	not detected	not detected	not detected	not detected	not detected	not detected
278	ACH-000560	not detected	not detected	not detected	not detected	not detected	not detected	not detected	not detected	not detected	not detected	not detected	not detected	not detected	not detected	not detected	not detected	not detected	not detected	not detected	not detected	not detected	not detected	not detected	not detected	not detected	not detected	not detected	not detected	not detected	not detected	not detected	not detected	not detected	not detected	not detected	not detected	not detected	not detected	not detected	not detected	not detected	not detected	not detected	not detected	not detected	not detected	not detected	not detected
160	ACH-000847	not detected	not detected	not detected	not detected	not detected	not detected	not detected	not detected	not detected	not detected	not detected	not detected	not detected	not detected	not detected	not detected	not detected	not detected	not detected	not detected	not detected	not detected	not detected	not detected	not detected	not detected	not detected	not detected	not detected	not detected	not detected	not detected	not detected	not detected	not detected	not detected	not detected	not detected	not detected	not detected	not detected	not detected	not detected	not detected	not detected	not detected	not detected	not detected
276	ACH-000949	not detected	not detected	not detected	not detected	not detected	not detected	not detected	not detected	not detected	not detected	not detected	not detected	not detected	not detected	not detected	not detected	not detected	not detected	not detected	not detected	not detected	not detected	not detected	not detected	not detected	not detected	not detected	not detected	not detected	not detected	not detected	not detected	not detected	not detected	not detected	not detected	not detected	not detected	not detected	not detected	not detected	not detected	not detected	not detected	not detected	not detected	not detected	not detected
295	ACH-000898	not detected	not detected	not detected	not detected	not detected	0.0565835	not detected	not detected	not detected	not detected	not detected	not detected	not detected	not detected	not detected	not detected	not detected	not detected	not detected	not detected	not detected	not detected	not detected	not detected	not detected	not detected	not detected	not detected	not detected	not detected	not detected	not detected	not detected	not detected	not detected	not detected	not detected	not detected	not detected	not detected	not detected	not detected	not detected	not detected	not detected	not detected	not detected	not detected
506	ACH-000538	not detected	not detected	not detected	not detected	not detected	0.0426443	not detected	not detected	not detected	not detected	not detected	not detected	not detected	not detected	not detected	not detected	not detected	not detected	not detected	not detected	not detected	not detected	not detected	not detected	not detected	not detected	not detected	not detected	not detected	not detected	not detected	not detected	not detected	not detected	not detected	not detected	not detected	not detected	not detected	not detected	not detected	not detected	not detected	not detected	not detected	not detected	not detected	not detected
40	ACH-000678	not detected	0.0426443	not detected	not detected	not detected	not detected	not detected	not detected	not detected	not detected	not detected	0.0143553	not detected	not detected	not detected	not detected	not detected	not detected	not detected	not detected	not detected	not detected	not detected	not detected	not detected	not detected	not detected	not detected	not detected	not detected	not detected	not detected	not detected	not detected	not detected	not detected	not detected	not detected	not detected	not detected	not detected	not detected	not detected	not detected	not detected	not detected	not detected	not detected
379	ACH-000507	not detected	not detected	not detected	not detected	not detected	not detected	not detected	not detected	not detected	not detected	not detected	not detected	not detected	not detected	not detected	not detected	not detected	not detected	not detected	not detected	not detected	not detected	not detected	not detected	not detected	not detected	not detected	not detected	not detected	not detected	not detected	not detected	not detected	not detected	not detected	not detected	not detected	not detected	not detected	not detected	not detected	not detected	not detected	not detected	not detected	not detected	not detected	not detected
1136	ACH-000325	not detected	not detected	not detected	not detected	not detected	not detected	not detected	not detected	not detected	not detected	not detected	not detected	not detected	not detected	not detected	not detected	not detected	not detected	not detected	not detected	not detected	not detected	not detected	not detected	not detected	not detected	not detected	not detected	not detected	not detected	not detected	not detected	not detected	not detected	not detected	not detected	not detected	not detected	not detected	not detected	not detected	not detected	not detected	not detected	not detected	not detected	not detected	not detected
833	ACH-000932	not detected	not detected	not detected	not detected	not detected	not detected	not detected	not detected	not detected	not detected	not detected	not detected	not detected	not detected	not detected	not detected	not detected	not detected	not detected	not detected	not detected	not detected	not detected	not detected	not detected	not detected	not detected	not detected	not detected	not detected	not detected	not detected	not detected	not detected	not detected	not detected	not detected	not detected	not detected	not detected	not detected	not detected	not detected	not detected	not detected	not detected	not detected	not detected
90	ACH-000880	not detected	not detected	not detected	not detected	not detected	not detected	not detected	not detected	not detected	not detected	not detected	not detected	not detected	not detected	not detected	not detected	not detected	not detected	not detected	not detected	not detected	not detected	not detected	not detected	not detected	not detected	not detected	not detected	not detected	not detected	not detected	not detected	not detected	not detected	not detected	not detected	not detected	not detected	not detected	not detected	not detected	not detected	not detected	not detected	not detected	not detected	not detected	not detected
112	ACH-000344	not detected	not detected	not detected	not detected	not detected	not detected	not detected	not detected	not detected	not detected	not detected	not detected	not detected	not detected	not detected	not detected	not detected	not detected	not detected	not detected	not detected	not detected	not detected	not detected	not detected	not detected	not detected	not detected	not detected	not detected	not detected	not detected	not detected	not detected	not detected	not detected	not detected	not detected	not detected	not detected	not detected	not detected	not detected	not detected	not detected	not detected	not detected	not detected
1334	ACH-000466	0.111031	0.422233	not detected	not detected	not detected	not detected	not detected	not detected	not detected	not detected	not detected	not detected	not detected	not detected	not detected	not detected	not detected	not detected	not detected	0.0703893	not detected	not detected	not detected	not detected	not detected	not detected	not detected	not detected	not detected	not detected	not detected	not detected	not detected	not detected	not detected	not detected	not detected	not detected	not detected	not detected	not detected	not detected	not detected	not detected	not detected	not detected	not detected	not detected
694	ACH-000616	not detected	not detected	not detected	not detected	not detected	not detected	not detected	not detected	not detected	not detected	not detected	not detected	not detected	not detected	not detected	not detected	not detected	not detected	not detected	not detected	not detected	not detected	not detected	not detected	not detected	not detected	not detected	not detected	not detected	not detected	not detected	not detected	not detected	not detected	not detected	not detected	not detected	not detected	not detected	not detected	not detected	not detected	not detected	not detected	not detected	not detected	not detected	not detected
386	ACH-000908	not detected	not detected	not detected	not detected	not detected	not detected	not detected	not detected	not detected	not detected	not detected	not detected	not detected	not detected	not detected	not detected	not detected	not detected	not detected	not detected	not detected	not detected	not detected	not detected	not detected	not detected	not detected	not detected	not detected	not detected	not detected	not detected	not detected	not detected	not detected	not detected	not detected	not detected	not detected	not detected	not detected	not detected	not detected	not detected	not detected	not detected	not detected	not detected
1096	ACH-000764	not detected	not detected	not detected	not detected	not detected	not detected	not detected	not detected	not detected	not detected	not detected	not detected	not detected	not detected	not detected	not detected	not detected	not detected	not detected	not detected	not detected	not detected	not detected	not detected	not detected	not detected	not detected	not detected	not detected	not detected	not detected	not detected	not detected	not detected	not detected	not detected	not detected	not detected	not detected	not detected	not detected	not detected	not detected	not detected	not detected	not detected	not detected	not detected
466	ACH-000674	not detected	not detected	not detected	not detected	not detected	not detected	not detected	not detected	not detected	not detected	not detected	not detected	not detected	not detected	not detected	not detected	not detected	not detected	not detected	not detected	not detected	not detected	not detected	not detected	not detected	not detected	not detected	not detected	not detected	not detected	not detected	not detected	not detected	not detected	not detected	not detected	not detected	not detected	not detected	not detected	not detected	not detected	not detected	not detected	not detected	not detected	not detected	not detected
212	ACH-000485	not detected	not detected	not detected	not detected	not detected	not detected	not detected	not detected	not detected	not detected	not detected	not detected	not detected	not detected	not detected	not detected	not detected	not detected	not detected	not detected	not detected	not detected	not detected	not detected	not detected	not detected	not detected	not detected	not detected	not detected	not detected	not detected	not detected	not detected	not detected	not detected	not detected	not detected	not detected	not detected	not detected	not detected	not detected	not detected	not detected	not detected	not detected	not detected
1034	ACH-000746	not detected	not detected	not detected	not detected	not detected	not detected	not detected	not detected	not detected	not detected	not detected	not detected	not detected	not detected	not detected	not detected	not detected	not detected	not detected	not detected	not detected	not detected	not detected	not detected	not detected	not detected	not detected	not detected	not detected	not detected	not detected	not detected	not detected	not detected	not detected	not detected	not detected	not detected	not detected	not detected	not detected	not detected	not detected	not detected	not detected	not detected	not detected	not detected
470	ACH-000303	not detected	not detected	not detected	not detected	not detected	not detected	not detected	not detected	not detected	not detected	not detected	not detected	not detected	not detected	not detected	not detected	not detected	not detected	not detected	not detected	not detected	not detected	not detected	not detected	not detected	not detected	not detected	not detected	not detected	not detected	not detected	not detected	not detected	not detected	not detected	not detected	not detected	not detected	not detected	not detected	not detected	not detected	not detected	not detected	not detected	not detected	not detected	not detected
923	ACH-000110	not detected	0.176323	0.0426443	not detected	not detected	not detected	not detected	not detected	not detected	not detected	not detected	not detected	not detected	0.0565835	not detected	not detected	not detected	not detected	not detected	not detected	not detected	not detected	not detected	not detected	not detected	not detected	not detected	not detected	not detected	not detected	not detected	not detected	not detected	not detected	not detected	not detected	not detected	not detected	not detected	not detected	not detected	not detected	not detected	not detected	not detected	not detected	not detected	not detected
472	ACH-000793	not detected	not detected	not detected	not detected	not detected	not detected	not detected	not detected	not detected	not detected	not detected	not detected	not detected	not detected	not detected	not detected	not detected	not detected	not detected	not detected	not detected	not detected	not detected	not detected	not detected	not detected	not detected	not detected	not detected	not detected	not detected	not detected	not detected	not detected	not detected	not detected	not detected	not detected	not detected	not detected	not detected	not detected	not detected	not detected	not detected	not detected	not detected	not detected
731	ACH-000761	not detected	not detected	not detected	not detected	not detected	not detected	not detected	not detected	not detected	not detected	not detected	not detected	not detected	not detected	not detected	not detected	not detected	not detected	not detected	not detected	not detected	not detected	not detected	0.0565835	not detected	not detected	not detected	not detected	not detected	not detected	not detected	not detected	not detected	not detected	not detected	not detected	not detected	not detected	not detected	not detected	not detected	not detected	not detected	not detected	not detected	not detected	not detected	not detected
965	ACH-000144	not detected	0.0976108	not detected	not detected	not detected	not detected	not detected	not detected	not detected	not detected	not detected	not detected	not detected	not detected	not detected	not detected	not detected	not detected	not detected	0.0426443	not detected	not detected	not detected	not detected	not detected	not detected	not detected	not detected	not detected	not detected	not detected	not detected	not detected	not detected	not detected	not detected	not detected	not detected	not detected	not detected	not detected	not detected	not detected	not detected	not detected	not detected	not detected	not detected
720	ACH-000239	not detected	not detected	not detected	not detected	not detected	not detected	not detected	not detected	not detected	not detected	not detected	not detected	not detected	not detected	not detected	not detected	not detected	not detected	not detected	not detected	not detected	not detected	not detected	not detected	not detected	not detected	not detected	not detected	not detected	not detected	not detected	not detected	not detected	not detected	not detected	not detected	not detected	not detected	not detected	not detected	not detected	not detected	not detected	not detected	not detected	not detected	not detected	not detected
57	ACH-000633	not detected	not detected	not detected	not detected	not detected	not detected	not detected	not detected	not detected	not detected	not detected	not detected	not detected	not detected	not detected	not detected	not detected	not detected	not detected	not detected	not detected	not detected	not detected	not detected	not detected	not detected	not detected	not detected	not detected	not detected	not detected	not detected	not detected	not detected	not detected	not detected	not detected	not detected	not detected	not detected	not detected	not detected	not detected	not detected	not detected	not detected	not detected	not detected
415	ACH-000736	not detected	not detected	not detected	not detected	not detected	not detected	not detected	not detected	not detected	not detected	not detected	not detected	not detected	not detected	not detected	not detected	not detected	not detected	not detected	not detected	not detected	not detected	not detected	not detected	not detected	not detected	not detected	not detected	not detected	not detected	not detected	not detected	not detected	not detected	not detected	not detected	not detected	not detected	not detected	not detected	not detected	not detected	not detected	not detected	not detected	not detected	not detected	not detected
1035	ACH-000356	not detected	not detected	not detected	not detected	not detected	not detected	not detected	not detected	not detected	not detected	not detected	not detected	not detected	not detected	not detected	not detected	not detected	not detected	not detected	not detected	not detected	not detected	not detected	not detected	not detected	not detected	not detected	not detected	not detected	not detected	not detected	not detected	not detected	not detected	not detected	not detected	not detected	not detected	not detected	not detected	not detected	not detected	not detected	not detected	not detected	not detected	not detected	not detected
490	ACH-000247	0.0285692	not detected	not detected	not detected	not detected	not detected	not detected	not detected	not detected	not detected	not detected	not detected	not detected	not detected	not detected	not detected	not detected	not detected	not detected	not detected	not detected	not detected	not detected	not detected	not detected	not detected	not detected	not detected	not detected	not detected	not detected	not detected	not detected	not detected	not detected	not detected	not detected	not detected	not detected	not detected	not detected	not detected	not detected	not detected	not detected	not detected	not detected	not detected
1139	ACH-000919	not detected	0.0143553	not detected	not detected	not detected	not detected	not detected	not detected	not detected	not detected	not detected	not detected	not detected	not detected	not detected	not detected	not detected	not detected	not detected	not detected	not detected	not detected	not detected	not detected	not detected	not detected	not detected	not detected	not detected	not detected	not detected	not detected	not detected	not detected	not detected	not detected	not detected	not detected	not detected	not detected	not detected	not detected	not detected	not detected	not detected	not detected	not detected	not detected
1012	ACH-000225	0.0703893	0.31034	not detected	not detected	not detected	not detected	not detected	not detected	not detected	not detected	not detected	not detected	not detected	not detected	not detected	not detected	not detected	not detected	not detected	not detected	not detected	not detected	not detected	not detected	not detected	not detected	not detected	not detected	not detected	not detected	not detected	not detected	not detected	not detected	not detected	not detected	not detected	not detected	not detected	not detected	not detected	not detected	not detected	not detected	not detected	not detected	not detected	not detected
1132	ACH-000427	not detected	not detected	not detected	not detected	not detected	not detected	not detected	not detected	not detected	not detected	not detected	not detected	not detected	not detected	not detected	not detected	not detected	not detected	not detected	not detected	not detected	not detected	not detected	not detected	not detected	not detected	not detected	not detected	not detected	not detected	not detected	not detected	not detected	not detected	not detected	not detected	not detected	not detected	not detected	not detected	not detected	not detected	not detected	not detected	not detected	not detected	not detected	not detected
1142	ACH-000581	not detected	not detected	not detected	not detected	not detected	not detected	not detected	not detected	not detected	not detected	not detected	not detected	not detected	not detected	not detected	not detected	not detected	not detected	not detected	not detected	not detected	not detected	not detected	not detected	not detected	not detected	not detected	not detected	not detected	not detected	not detected	not detected	not detected	not detected	not detected	not detected	not detected	not detected	not detected	not detected	not detected	not detected	not detected	not detected	not detected	not detected	not detected	not detected
19	ACH-000351	0.432959	0.344828	not detected	not detected	not detected	not detected	not detected	not detected	not detected	not detected	not detected	not detected	not detected	not detected	not detected	not detected	not detected	not detected	not detected	not detected	not detected	not detected	not detected	not detected	not detected	not detected	not detected	not detected	not detected	not detected	not detected	not detected	not detected	not detected	not detected	not detected	not detected	not detected	not detected	not detected	not detected	not detected	not detected	not detected	not detected	not detected	not detected	not detected
313	ACH-000758	0.111031	not detected	not detected	not detected	not detected	not detected	not detected	not detected	not detected	not detected	not detected	not detected	not detected	not detected	not detected	not detected	not detected	not detected	not detected	not detected	not detected	not detected	not detected	not detected	not detected	not detected	not detected	not detected	not detected	not detected	not detected	not detected	not detected	not detected	not detected	not detected	not detected	not detected	not detected	not detected	not detected	not detected	not detected	not detected	not detected	not detected	not detected	not detected
1041	ACH-000255	not detected	not detected	not detected	not detected	not detected	not detected	not detected	not detected	not detected	not detected	not detected	not detected	not detected	not detected	not detected	not detected	not detected	not detected	not detected	not detected	not detected	not detected	not detected	not detected	not detected	not detected	not detected	not detected	not detected	not detected	not detected	not detected	not detected	not detected	not detected	not detected	not detected	not detected	not detected	not detected	not detected	not detected	not detected	not detected	not detected	not detected	not detected	not detected
1107	ACH-000948	not detected	not detected	not detected	not detected	not detected	not detected	not detected	not detected	not detected	not detected	not detected	not detected	not detected	not detected	not detected	not detected	not detected	not detected	not detected	not detected	not detected	not detected	not detected	not detected	not detected	not detected	not detected	not detected	not detected	not detected	not detected	not detected	not detected	not detected	not detected	not detected	not detected	not detected	not detected	not detected	not detected	not detected	not detected	not detected	not detected	not detected	not detected	not detected
853	ACH-000171	not detected	not detected	not detected	not detected	not detected	not detected	not detected	not detected	not detected	not detected	not detected	not detected	not detected	not detected	not detected	not detected	not detected	not detected	not detected	not detected	not detected	not detected	not detected	not detected	not detected	not detected	not detected	not detected	not detected	not detected	not detected	not detected	not detected	not detected	not detected	not detected	not detected	not detected	not detected	not detected	not detected	not detected	not detected	not detected	not detected	not detected	not detected	not detected
198	ACH-000429	not detected	not detected	not detected	not detected	not detected	not detected	not detected	not detected	not detected	not detected	not detected	not detected	not detected	not detected	not detected	not detected	not detected	not detected	not detected	not detected	not detected	not detected	not detected	not detected	not detected	not detected	not detected	not detected	not detected	not detected	not detected	not detected	not detected	not detected	not detected	not detected	not detected	not detected	not detected	not detected	not detected	not detected	not detected	not detected	not detected	not detected	not detected	not detected
35	ACH-000313	not detected	not detected	not detected	not detected	not detected	not detected	not detected	not detected	not detected	not detected	not detected	not detected	not detected	not detected	not detected	not detected	not detected	not detected	not detected	not detected	not detected	not detected	not detected	not detected	not detected	not detected	not detected	not detected	not detected	not detected	not detected	not detected	not detected	not detected	not detected	not detected	not detected	not detected	not detected	not detected	not detected	not detected	not detected	not detected	not detected	not detected	not detected	not detected
1300	ACH-000513	not detected	not detected	not detected	not detected	not detected	not detected	not detected	not detected	not detected	not detected	not detected	not detected	not detected	not detected	not detected	not detected	not detected	not detected	not detected	not detected	not detected	not detected	not detected	not detected	not detected	not detected	not detected	not detected	not detected	not detected	not detected	not detected	not detected	not detected	not detected	not detected	not detected	not detected	not detected	not detected	not detected	not detected	not detected	not detected	not detected	not detected	not detected	not detected
194	ACH-000684	not detected	not detected	not detected	0.0703893	not detected	not detected	not detected	not detected	not detected	not detected	not detected	not detected	not detected	not detected	not detected	not detected	not detected	not detected	not detected	not detected	not detected	not detected	not detected	not detected	not detected	not detected	not detected	not detected	not detected	not detected	not detected	not detected	not detected	not detected	not detected	not detected	not detected	not detected	not detected	not detected	not detected	not detected	not detected	not detected	not detected	not detected	not detected	not detected
1179	ACH-000096	not detected	not detected	not detected	not detected	not detected	not detected	not detected	not detected	not detected	not detected	not detected	not detected	not detected	not detected	not detected	not detected	not detected	not detected	not detected	not detected	not detected	not detected	not detected	not detected	not detected	not detected	not detected	not detected	not detected	not detected	not detected	not detected	not detected	not detected	not detected	not detected	not detected	not detected	not detected	not detected	not detected	not detected	not detected	not detected	not detected	not detected	not detected	not detected
1208	ACH-000495	not detected	not detected	not detected	not detected	not detected	not detected	not detected	not detected	not detected	not detected	not detected	not detected	not detected	not detected	not detected	not detected	not detected	not detected	not detected	not detected	not detected	not detected	not detected	not detected	not detected	not detected	not detected	not detected	not detected	not detected	not detected	not detected	not detected	not detected	not detected	not detected	not detected	not detected	not detected	not detected	not detected	not detected	not detected	not detected	not detected	not detected	not detected	not detected
1100	ACH-000709	not detected	not detected	not detected	not detected	not detected	not detected	not detected	not detected	not detected	not detected	not detected	not detected	not detected	not detected	not detected	not detected	not detected	not detected	not detected	not detected	not detected	not detected	not detected	not detected	not detected	not detected	not detected	not detected	not detected	not detected	not detected	not detected	not detected	not detected	not detected	not detected	not detected	not detected	not detected	not detected	not detected	not detected	not detected	not detected	not detected	not detected	not detected	not detected
202	ACH-000234	not detected	not detected	not detected	not detected	not detected	not detected	not detected	not detected	not detected	not detected	not detected	not detected	not detected	not detected	not detected	not detected	not detected	not detected	not detected	not detected	not detected	not detected	not detected	not detected	not detected	not detected	not detected	not detected	not detected	not detected	not detected	not detected	not detected	not detected	not detected	not detected	not detected	not detected	not detected	not detected	not detected	not detected	not detected	not detected	not detected	not detected	not detected	not detected
943	ACH-000189	not detected	not detected	not detected	not detected	not detected	not detected	not detected	not detected	not detected	not detected	not detected	not detected	not detected	not detected	not detected	not detected	not detected	not detected	not detected	not detected	not detected	not detected	not detected	not detected	not detected	not detected	not detected	not detected	not detected	not detected	not detected	not detected	not detected	not detected	not detected	not detected	not detected	not detected	not detected	not detected	not detected	not detected	not detected	not detected	not detected	not detected	not detected	not detected
1057	ACH-000907	not detected	not detected	not detected	not detected	not detected	not detected	not detected	not detected	not detected	not detected	not detected	not detected	not detected	not detected	not detected	not detected	not detected	not detected	not detected	not detected	not detected	not detected	not detected	not detected	not detected	not detected	not detected	not detected	not detected	not detected	not detected	not detected	not detected	not detected	not detected	not detected	not detected	not detected	not detected	not detected	not detected	not detected	not detected	not detected	not detected	not detected	not detected	not detected
1056	ACH-000159	0.0285692	not detected	0.0426443	not detected	not detected	not detected	not detected	not detected	not detected	not detected	not detected	not detected	not detected	not detected	not detected	not detected	not detected	not detected	not detected	not detected	not detected	not detected	not detected	not detected	not detected	not detected	not detected	not detected	not detected	not detected	not detected	not detected	not detected	not detected	not detected	not detected	not detected	not detected	not detected	not detected	not detected	not detected	not detected	not detected	not detected	not detected	not detected	not detected
780	ACH-000433	not detected	not detected	not detected	not detected	not detected	not detected	not detected	not detected	not detected	not detected	not detected	not detected	not detected	not detected	not detected	not detected	not detected	not detected	not detected	not detected	not detected	not detected	not detected	not detected	not detected	not detected	not detected	not detected	not detected	not detected	not detected	not detected	not detected	not detected	not detected	not detected	not detected	not detected	not detected	not detected	not detected	not detected	not detected	not detected	not detected	not detected	not detected	not detected
1284	ACH-000555	not detected	not detected	not detected	not detected	not detected	not detected	not detected	not detected	not detected	not detected	not detected	not detected	not detected	not detected	not detected	not detected	not detected	not detected	not detected	not detected	not detected	not detected	not detected	not detected	not detected	not detected	not detected	not detected	not detected	not detected	not detected	not detected	not detected	not detected	not detected	not detected	not detected	not detected	not detected	not detected	not detected	not detected	not detected	not detected	not detected	not detected	not detected	not detected
475	ACH-000250	not detected	not detected	not detected	not detected	not detected	not detected	not detected	not detected	not detected	not detected	not detected	not detected	not detected	not detected	not detected	not detected	not detected	not detected	not detected	not detected	not detected	not detected	not detected	not detected	not detected	not detected	not detected	not detected	not detected	not detected	not detected	not detected	not detected	not detected	not detected	not detected	not detected	not detected	not detected	not detected	not detected	not detected	not detected	not detected	not detected	not detected	not detected	not detected
163	ACH-000428	not detected	not detected	not detected	not detected	not detected	not detected	not detected	not detected	not detected	not detected	not detected	not detected	not detected	not detected	not detected	not detected	not detected	not detected	not detected	not detected	not detected	not detected	not detected	not detected	not detected	not detected	not detected	not detected	not detected	not detected	not detected	not detected	not detected	not detected	not detected	not detected	not detected	not detected	not detected	not detected	not detected	not detected	not detected	not detected	not detected	not detected	not detected	not detected
301	ACH-000484	not detected	not detected	not detected	not detected	not detected	not detected	not detected	not detected	not detected	not detected	not detected	not detected	not detected	not detected	not detected	not detected	not detected	not detected	not detected	not detected	not detected	not detected	not detected	not detected	not detected	not detected	not detected	not detected	not detected	not detected	not detected	not detected	not detected	not detected	not detected	not detected	not detected	not detected	not detected	not detected	not detected	not detected	not detected	not detected	not detected	not detected	not detected	not detected
16	ACH-000792	not detected	not detected	not detected	not detected	not detected	not detected	not detected	not detected	not detected	not detected	not detected	not detected	not detected	not detected	not detected	not detected	not detected	not detected	not detected	not detected	not detected	not detected	not detected	not detected	not detected	not detected	not detected	not detected	not detected	not detected	not detected	not detected	not detected	not detected	not detected	not detected	not detected	not detected	not detected	not detected	not detected	not detected	not detected	not detected	not detected	not detected	not detected	not detected
638	ACH-000375	not detected	not detected	not detected	not detected	not detected	not detected	not detected	not detected	not detected	not detected	not detected	not detected	not detected	not detected	not detected	not detected	not detected	not detected	not detected	not detected	not detected	not detected	not detected	not detected	not detected	not detected	not detected	not detected	not detected	not detected	not detected	not detected	not detected	not detected	not detected	not detected	not detected	not detected	not detected	not detected	not detected	not detected	not detected	not detected	not detected	not detected	not detected	not detected
1392	ACH-000046	not detected	not detected	not detected	not detected	0.0840643	not detected	not detected	not detected	not detected	not detected	not detected	not detected	not detected	not detected	not detected	not detected	not detected	not detected	not detected	not detected	not detected	not detected	not detected	not detected	not detected	not detected	not detected	not detected	not detected	not detected	not detected	not detected	not detected	not detected	not detected	not detected	not detected	not detected	not detected	not detected	not detected	not detected	not detected	not detected	not detected	not detected	not detected	not detected
776	ACH-000411	not detected	not detected	not detected	not detected	not detected	not detected	not detected	not detected	not detected	not detected	not detected	not detected	not detected	not detected	not detected	not detected	not detected	not detected	not detected	not detected	not detected	not detected	not detected	not detected	not detected	not detected	not detected	not detected	not detected	not detected	not detected	not detected	not detected	not detected	not detected	not detected	not detected	not detected	not detected	not detected	not detected	not detected	not detected	not detected	not detected	not detected	not detected	not detected
30	ACH-000317	not detected	not detected	not detected	not detected	not detected	not detected	not detected	not detected	not detected	not detected	not detected	not detected	not detected	not detected	not detected	not detected	not detected	not detected	not detected	not detected	not detected	not detected	not detected	not detected	not detected	not detected	not detected	not detected	not detected	not detected	not detected	not detected	not detected	not detected	not detected	not detected	not detected	not detected	not detected	not detected	not detected	not detected	not detected	not detected	not detected	not detected	not detected	not detected
239	ACH-000459	not detected	not detected	not detected	not detected	not detected	not detected	not detected	not detected	not detected	not detected	not detected	not detected	not detected	not detected	not detected	not detected	not detected	not detected	not detected	not detected	not detected	not detected	not detected	not detected	not detected	not detected	not detected	not detected	not detected	not detected	not detected	not detected	not detected	not detected	not detected	not detected	not detected	not detected	not detected	not detected	not detected	not detected	not detected	not detected	not detected	not detected	not detected	not detected
1036	ACH-000457	not detected	not detected	not detected	not detected	not detected	not detected	not detected	not detected	not detected	not detected	not detected	not detected	not detected	not detected	not detected	not detected	not detected	not detected	not detected	not detected	not detected	not detected	not detected	not detected	not detected	not detected	not detected	not detected	not detected	not detected	not detected	not detected	not detected	not detected	not detected	not detected	not detected	not detected	not detected	not detected	not detected	not detected	not detected	not detected	not detected	not detected	not detected	not detected
705	ACH-000649	not detected	not detected	not detected	not detected	not detected	not detected	not detected	not detected	not detected	not detected	not detected	not detected	not detected	not detected	not detected	not detected	not detected	not detected	not detected	not detected	not detected	not detected	not detected	not detected	not detected	not detected	not detected	not detected	not detected	not detected	not detected	not detected	not detected	not detected	not detected	not detected	not detected	not detected	not detected	not detected	not detected	not detected	not detected	not detected	not detected	not detected	not detected	not detected
1006	ACH-001318	not detected	not detected	not detected	not detected	not detected	not detected	not detected	not detected	not detected	not detected	not detected	not detected	not detected	not detected	not detected	not detected	not detected	not detected	not detected	not detected	not detected	not detected	not detected	not detected	not detected	not detected	not detected	not detected	not detected	not detected	not detected	not detected	not detected	not detected	not detected	not detected	not detected	not detected	not detected	not detected	not detected	not detected	not detected	not detected	not detected	not detected	not detected	not detected
1077	ACH-000475	0.765535	1.46989	not detected	not detected	not detected	not detected	not detected	not detected	not detected	not detected	not detected	not detected	not detected	0.0565835	not detected	not detected	not detected	not detected	not detected	not detected	not detected	not detected	0.0840643	not detected	not detected	not detected	not detected	not detected	not detected	not detected	not detected	not detected	not detected	not detected	not detected	not detected	not detected	not detected	not detected	not detected	not detected	not detected	not detected	not detected	not detected	not detected	not detected	not detected
241	ACH-000686	not detected	not detected	not detected	not detected	not detected	not detected	not detected	not detected	not detected	not detected	not detected	not detected	not detected	not detected	not detected	not detected	not detected	not detected	not detected	not detected	not detected	not detected	not detected	not detected	not detected	not detected	not detected	not detected	not detected	not detected	not detected	not detected	not detected	not detected	not detected	not detected	not detected	not detected	not detected	not detected	not detected	not detected	not detected	not detected	not detected	not detected	not detected	not detected
626	ACH-000537	not detected	not detected	not detected	not detected	not detected	not detected	not detected	not detected	not detected	not detected	not detected	not detected	not detected	not detected	not detected	not detected	not detected	not detected	not detected	not detected	not detected	not detected	not detected	not detected	not detected	not detected	not detected	not detected	not detected	not detected	not detected	not detected	not detected	not detected	not detected	not detected	not detected	not detected	not detected	not detected	not detected	not detected	not detected	not detected	not detected	not detected	not detected	not detected
493	ACH-000476	1.31615	1.79909	0.799087	0.526069	not detected	0.536053	0.201634	not detected	0.389567	0.176323	not detected	not detected	not detected	not detected	not detected	0.0285692	not detected	not detected	not detected	not detected	not detected	not detected	not detected	0.0565835	not detected	not detected	not detected	not detected	not detected	not detected	not detected	not detected	not detected	not detected	not detected	not detected	not detected	not detected	not detected	not detected	not detected	not detected	not detected	not detected	not detected	not detected	not detected	not detected
580	ACH-000393	0.0285692	not detected	not detected	not detected	not detected	0.0426443	not detected	0.0285692	not detected	not detected	not detected	not detected	not detected	not detected	not detected	not detected	not detected	not detected	not detected	not detected	not detected	not detected	not detected	not detected	not detected	not detected	not detected	not detected	not detected	not detected	not detected	not detected	not detected	not detected	not detected	not detected	not detected	not detected	not detected	not detected	not detected	not detected	not detected	not detected	not detected	not detected	not detected	not detected
358	ACH-000671	not detected	not detected	not detected	not detected	not detected	not detected	not detected	not detected	not detected	not detected	not detected	not detected	not detected	not detected	not detected	not detected	not detected	not detected	not detected	not detected	not detected	not detected	not detected	not detected	not detected	not detected	not detected	not detected	not detected	not detected	not detected	not detected	not detected	not detected	not detected	not detected	not detected	not detected	not detected	not detected	not detected	not detected	not detected	not detected	not detected	not detected	not detected	not detected
812	ACH-000734	0.0565835	not detected	not detected	not detected	not detected	not detected	not detected	not detected	not detected	not detected	not detected	not detected	not detected	not detected	not detected	not detected	not detected	not detected	not detected	not detected	not detected	not detected	not detected	not detected	not detected	not detected	not detected	not detected	not detected	not detected	not detected	not detected	0.0565835	not detected	not detected	not detected	not detected	not detected	not detected	not detected	not detected	not detected	not detected	not detected	not detected	not detected	not detected	not detected
1390	ACH-000422	0.201634	0.516015	not detected	not detected	not detected	0.201634	0.124328	not detected	not detected	not detected	not detected	not detected	not detected	not detected	not detected	not detected	not detected	not detected	not detected	not detected	not detected	not detected	not detected	not detected	not detected	not detected	not detected	not detected	not detected	not detected	not detected	not detected	not detected	not detected	not detected	not detected	not detected	not detected	not detected	not detected	not detected	not detected	not detected	not detected	not detected	not detected	not detected	not detected
1031	ACH-000221	0.400538	0.214125	not detected	not detected	not detected	0.0565835	not detected	not detected	not detected	not detected	not detected	not detected	not detected	not detected	not detected	not detected	not detected	not detected	not detected	not detected	not detected	not detected	not detected	not detected	not detected	not detected	not detected	not detected	not detected	not detected	not detected	not detected	not detected	not detected	not detected	not detected	not detected	not detected	not detected	not detected	not detected	not detected	not detected	not detected	not detected	not detected	not detected	not detected
1371	ACH-000217	not detected	not detected	not detected	not detected	not detected	not detected	not detected	not detected	not detected	not detected	not detected	not detected	not detected	not detected	not detected	not detected	not detected	not detected	not detected	not detected	not detected	not detected	not detected	not detected	not detected	not detected	not detected	not detected	not detected	not detected	not detected	not detected	not detected	not detected	not detected	not detected	not detected	not detected	not detected	not detected	not detected	not detected	not detected	not detected	not detected	not detected	not detected	not detected
1167	ACH-000620	not detected	not detected	not detected	not detected	not detected	not detected	not detected	not detected	not detected	not detected	not detected	not detected	not detected	not detected	not detected	not detected	not detected	not detected	not detected	not detected	not detected	not detected	not detected	not detected	not detected	not detected	not detected	not detected	not detected	not detected	not detected	not detected	not detected	not detected	not detected	not detected	not detected	not detected	not detected	not detected	not detected	not detected	not detected	not detected	not detected	not detected	not detected	not detected
754	ACH-000577	1.17632	1.70487	0.0565835	not detected	not detected	not detected	not detected	not detected	not detected	not detected	not detected	not detected	not detected	not detected	not detected	not detected	not detected	not detected	not detected	0.0976108	not detected	not detected	0.201634	not detected	not detected	not detected	not detected	not detected	not detected	not detected	not detected	not detected	not detected	not detected	not detected	not detected	not detected	not detected	not detected	not detected	not detected	not detected	not detected	not detected	not detected	not detected	not detected	not detected
1061	ACH-000739	not detected	not detected	not detected	not detected	not detected	not detected	not detected	not detected	not detected	not detected	not detected	not detected	not detected	not detected	not detected	not detected	not detected	not detected	not detected	not detected	not detected	not detected	not detected	not detected	not detected	not detected	not detected	not detected	not detected	not detected	not detected	not detected	not detected	not detected	not detected	not detected	not detected	not detected	not detected	not detected	not detected	not detected	not detected	not detected	not detected	not detected	not detected	not detected
1272	ACH-000471	not detected	not detected	not detected	not detected	not detected	not detected	not detected	not detected	not detected	not detected	not detected	not detected	not detected	not detected	not detected	not detected	not detected	not detected	not detected	not detected	not detected	not detected	not detected	not detected	not detected	not detected	not detected	not detected	not detected	not detected	not detected	not detected	not detected	not detected	not detected	not detected	not detected	not detected	not detected	not detected	not detected	not detected	not detected	not detected	not detected	not detected	not detected	not detected
149	ACH-000848	not detected	not detected	not detected	not detected	not detected	not detected	not detected	not detected	not detected	not detected	not detected	not detected	not detected	not detected	not detected	not detected	not detected	not detected	not detected	not detected	not detected	not detected	not detected	not detected	not detected	not detected	not detected	not detected	not detected	not detected	not detected	not detected	not detected	not detected	not detected	not detected	not detected	not detected	not detected	not detected	not detected	not detected	not detected	not detected	not detected	not detected	not detected	not detected
485	ACH-000420	not detected	not detected	not detected	not detected	not detected	not detected	not detected	not detected	not detected	not detected	not detected	not detected	not detected	not detected	not detected	not detected	not detected	not detected	not detected	not detected	not detected	not detected	not detected	not detected	not detected	not detected	not detected	not detected	not detected	not detected	not detected	not detected	not detected	not detected	not detected	not detected	not detected	not detected	not detected	not detected	not detected	not detected	not detected	not detected	not detected	not detected	not detected	not detected
949	ACH-000480	0.263034	0.526069	not detected	not detected	not detected	not detected	not detected	not detected	not detected	not detected	not detected	not detected	not detected	not detected	not detected	not detected	not detected	not detected	not detected	not detected	not detected	not detected	not detected	not detected	not detected	not detected	not detected	not detected	not detected	not detected	not detected	not detected	not detected	not detected	not detected	not detected	not detected	not detected	not detected	not detected	not detected	not detected	not detected	not detected	not detected	not detected	not detected	not detected
991	ACH-000316	not detected	not detected	not detected	not detected	not detected	not detected	not detected	not detected	not detected	not detected	not detected	not detected	not detected	not detected	not detected	not detected	not detected	not detected	not detected	not detected	not detected	not detected	not detected	not detected	not detected	not detected	not detected	not detected	not detected	not detected	not detected	not detected	not detected	not detected	not detected	not detected	not detected	not detected	not detected	not detected	not detected	not detected	not detected	not detected	not detected	not detected	not detected	not detected
77	ACH-000625	not detected	not detected	not detected	not detected	not detected	not detected	not detected	not detected	not detected	not detected	not detected	not detected	not detected	not detected	not detected	not detected	not detected	not detected	not detected	not detected	not detected	not detected	not detected	not detected	not detected	not detected	not detected	not detected	not detected	not detected	not detected	not detected	not detected	not detected	not detected	not detected	not detected	not detected	not detected	not detected	not detected	not detected	not detected	not detected	not detected	not detected	not detected	not detected
1028	ACH-000493	not detected	not detected	not detected	not detected	0.0840643	not detected	not detected	not detected	not detected	not detected	not detected	not detected	not detected	not detected	not detected	not detected	not detected	not detected	not detected	not detected	not detected	not detected	not detected	not detected	not detected	not detected	not detected	not detected	not detected	not detected	not detected	not detected	not detected	not detected	not detected	not detected	not detected	not detected	not detected	not detected	not detected	not detected	not detected	not detected	not detected	not detected	not detected	not detected
442	ACH-000361	not detected	not detected	not detected	not detected	not detected	not detected	not detected	not detected	not detected	not detected	not detected	not detected	not detected	not detected	not detected	not detected	not detected	not detected	not detected	not detected	not detected	not detected	not detected	not detected	not detected	not detected	not detected	not detected	not detected	not detected	not detected	not detected	not detected	not detected	not detected	not detected	not detected	not detected	not detected	not detected	not detected	not detected	not detected	not detected	not detected	not detected	not detected	not detected
587	ACH-000483	not detected	0.0143553	not detected	not detected	0.111031	not detected	not detected	not detected	not detected	not detected	0.0285692	not detected	not detected	not detected	not detected	not detected	not detected	not detected	not detected	not detected	not detected	not detected	not detected	not detected	not detected	0.0426443	not detected	not detected	not detected	not detected	not detected	not detected	not detected	not detected	not detected	not detected	not detected	not detected	not detected	not detected	not detected	not detected	not detected	not detected	not detected	not detected	not detected	not detected
1285	ACH-000478	not detected	not detected	not detected	not detected	not detected	not detected	not detected	not detected	not detected	not detected	not detected	not detected	not detected	not detected	not detected	not detected	not detected	not detected	not detected	not detected	not detected	not detected	not detected	not detected	not detected	not detected	not detected	not detected	not detected	not detected	not detected	not detected	not detected	not detected	not detected	not detected	not detected	not detected	not detected	not detected	not detected	not detected	not detected	not detected	not detected	not detected	not detected	not detected
757	ACH-000667	not detected	not detected	not detected	not detected	not detected	not detected	not detected	not detected	not detected	not detected	not detected	not detected	not detected	not detected	not detected	not detected	not detected	not detected	not detected	not detected	not detected	not detected	not detected	not detected	not detected	not detected	not detected	not detected	not detected	not detected	not detected	not detected	not detected	not detected	not detected	not detected	not detected	not detected	not detected	not detected	not detected	not detected	not detected	not detected	not detected	not detected	not detected	not detected
1291	ACH-000510	not detected	not detected	not detected	not detected	not detected	not detected	not detected	not detected	not detected	not detected	not detected	not detected	not detected	not detected	not detected	not detected	not detected	not detected	not detected	not detected	not detected	not detected	not detected	not detected	not detected	not detected	not detected	not detected	not detected	not detected	not detected	not detected	not detected	not detected	not detected	not detected	not detected	not detected	not detected	not detected	not detected	not detected	not detected	not detected	not detected	not detected	not detected	not detected
169	ACH-000858	0.0426443	not detected	not detected	not detected	not detected	not detected	not detected	not detected	not detected	not detected	not detected	not detected	not detected	not detected	not detected	not detected	not detected	not detected	not detected	not detected	not detected	not detected	not detected	not detected	not detected	not detected	not detected	not detected	not detected	not detected	not detected	not detected	not detected	not detected	not detected	not detected	not detected	not detected	not detected	not detected	not detected	not detected	not detected	not detected	not detected	not detected	not detected	not detected
248	ACH-000945	not detected	not detected	not detected	not detected	not detected	0.0565835	not detected	not detected	not detected	not detected	not detected	not detected	not detected	not detected	not detected	not detected	not detected	not detected	not detected	not detected	not detected	not detected	not detected	not detected	not detected	not detected	not detected	not detected	not detected	not detected	not detected	not detected	not detected	not detected	not detected	not detected	not detected	not detected	not detected	not detected	not detected	not detected	not detected	not detected	not detected	not detected	not detected	not detected
438	ACH-000590	not detected	not detected	not detected	not detected	not detected	not detected	not detected	not detected	not detected	not detected	not detected	not detected	not detected	not detected	not detected	not detected	not detected	not detected	not detected	not detected	not detected	not detected	not detected	not detected	not detected	not detected	not detected	not detected	not detected	not detected	not detected	not detected	not detected	not detected	not detected	not detected	not detected	not detected	not detected	not detected	not detected	not detected	not detected	not detected	not detected	not detected	not detected	not detected
439	ACH-000553	not detected	not detected	not detected	not detected	not detected	not detected	not detected	not detected	not detected	not detected	not detected	not detected	not detected	not detected	not detected	not detected	not detected	not detected	not detected	not detected	not detected	not detected	not detected	not detected	not detected	not detected	not detected	not detected	not detected	not detected	not detected	not detected	not detected	not detected	not detected	not detected	not detected	not detected	not detected	not detected	not detected	not detected	not detected	not detected	not detected	not detected	not detected	not detected
966	ACH-000837	not detected	not detected	not detected	not detected	not detected	not detected	not detected	not detected	not detected	not detected	not detected	not detected	not detected	not detected	not detected	not detected	not detected	not detected	not detected	not detected	not detected	not detected	not detected	not detected	not detected	0.0840643	not detected	not detected	not detected	not detected	not detected	not detected	not detected	not detected	not detected	not detected	not detected	not detected	not detected	not detected	not detected	not detected	not detected	not detected	not detected	not detected	not detected	not detected
249	ACH-000662	not detected	not detected	not detected	not detected	not detected	not detected	0.111031	not detected	not detected	not detected	not detected	not detected	0.0565835	0.137504	not detected	0.0285692	not detected	not detected	not detected	not detected	not detected	not detected	not detected	not detected	not detected	not detected	not detected	not detected	not detected	not detected	not detected	not detected	not detected	not detected	not detected	not detected	not detected	not detected	not detected	not detected	not detected	not detected	not detected	not detected	not detected	not detected	not detected	not detected
929	ACH-000378	not detected	not detected	not detected	not detected	not detected	not detected	not detected	not detected	not detected	not detected	not detected	not detected	not detected	not detected	not detected	not detected	not detected	not detected	not detected	not detected	not detected	not detected	not detected	not detected	not detected	not detected	not detected	not detected	not detected	not detected	not detected	not detected	not detected	not detected	not detected	not detected	not detected	not detected	not detected	not detected	not detected	not detected	not detected	not detected	not detected	not detected	not detected	not detected
1114	ACH-000390	0.0565835	0.0703893	not detected	not detected	not detected	not detected	not detected	not detected	not detected	not detected	not detected	not detected	not detected	not detected	not detected	not detected	not detected	not detected	not detected	0.0426443	not detected	not detected	not detected	not detected	not detected	not detected	not detected	not detected	not detected	not detected	not detected	not detected	not detected	not detected	not detected	not detected	not detected	not detected	not detected	not detected	not detected	not detected	not detected	not detected	not detected	not detected	not detected	not detected
79	ACH-000392	not detected	not detected	not detected	not detected	not detected	not detected	not detected	not detected	not detected	not detected	not detected	not detected	not detected	not detected	not detected	not detected	not detected	not detected	not detected	not detected	not detected	not detected	not detected	not detected	not detected	not detected	not detected	not detected	not detected	not detected	not detected	not detected	not detected	not detected	not detected	not detected	not detected	not detected	not detected	not detected	not detected	not detected	not detected	not detected	not detected	not detected	not detected	not detected
960	ACH-000292	not detected	not detected	not detected	not detected	not detected	not detected	not detected	not detected	not detected	not detected	not detected	not detected	not detected	not detected	not detected	not detected	not detected	not detected	not detected	not detected	not detected	not detected	not detected	not detected	not detected	not detected	not detected	not detected	not detected	not detected	not detected	not detected	not detected	not detected	not detected	not detected	not detected	not detected	not detected	not detected	not detected	not detected	not detected	not detected	not detected	not detected	not detected	not detected
484	ACH-000744	0.0840643	0.0703893	not detected	not detected	not detected	not detected	0.124328	not detected	not detected	not detected	not detected	not detected	not detected	not detected	not detected	not detected	0.0426443	not detected	not detected	not detected	not detected	not detected	not detected	not detected	not detected	not detected	not detected	not detected	not detected	not detected	not detected	0.0976108	not detected	not detected	not detected	not detected	not detected	not detected	not detected	not detected	not detected	not detected	not detected	not detected	not detected	not detected	not detected	not detected
1369	ACH-000900	not detected	not detected	not detected	not detected	not detected	not detected	not detected	not detected	not detected	not detected	not detected	not detected	not detected	not detected	not detected	not detected	not detected	not detected	not detected	not detected	not detected	not detected	not detected	not detected	not detected	not detected	not detected	not detected	not detected	not detected	not detected	not detected	not detected	not detected	not detected	not detected	not detected	not detected	not detected	not detected	not detected	not detected	not detected	not detected	not detected	not detected	not detected	not detected
695	ACH-000628	not detected	not detected	not detected	not detected	not detected	not detected	not detected	not detected	not detected	not detected	not detected	not detected	not detected	not detected	not detected	not detected	not detected	not detected	not detected	not detected	not detected	not detected	not detected	not detected	not detected	not detected	not detected	not detected	not detected	not detected	not detected	not detected	not detected	not detected	not detected	not detected	not detected	not detected	not detected	not detected	not detected	not detected	not detected	not detected	not detected	not detected	not detected	not detected
119	ACH-000596	not detected	not detected	not detected	not detected	not detected	not detected	not detected	not detected	not detected	not detected	not detected	not detected	not detected	not detected	not detected	not detected	not detected	not detected	not detected	not detected	not detected	not detected	not detected	not detected	not detected	not detected	not detected	not detected	not detected	not detected	not detected	not detected	not detected	not detected	not detected	not detected	not detected	not detected	not detected	not detected	not detected	not detected	not detected	not detected	not detected	not detected	not detected	not detected
1121	ACH-000062	0.0285692	not detected	not detected	not detected	not detected	not detected	not detected	not detected	not detected	not detected	not detected	not detected	not detected	not detected	not detected	not detected	not detected	not detected	not detected	not detected	not detected	not detected	not detected	not detected	not detected	not detected	not detected	not detected	not detected	not detected	not detected	not detected	not detected	not detected	not detected	not detected	not detected	not detected	not detected	not detected	not detected	not detected	not detected	not detected	not detected	not detected	not detected	not detected
213	ACH-000672	not detected	not detected	not detected	not detected	not detected	not detected	not detected	not detected	not detected	not detected	not detected	not detected	not detected	not detected	not detected	not detected	not detected	not detected	not detected	not detected	not detected	not detected	not detected	not detected	not detected	not detected	not detected	not detected	not detected	not detected	not detected	not detected	not detected	not detected	not detected	not detected	not detected	not detected	not detected	not detected	not detected	not detected	not detected	not detected	not detected	not detected	not detected	not detected
209	ACH-000186	not detected	not detected	not detected	not detected	0.0426443	not detected	not detected	not detected	not detected	not detected	not detected	not detected	not detected	not detected	not detected	not detected	not detected	not detected	not detected	not detected	not detected	not detected	not detected	not detected	not detected	not detected	not detected	not detected	not detected	not detected	not detected	not detected	not detected	not detected	not detected	not detected	not detected	not detected	not detected	not detected	not detected	not detected	not detected	not detected	not detected	not detected	not detected	not detected
1184	ACH-000521	not detected	not detected	not detected	not detected	not detected	not detected	not detected	not detected	not detected	not detected	not detected	not detected	not detected	not detected	not detected	not detected	not detected	not detected	not detected	not detected	not detected	not detected	not detected	not detected	not detected	not detected	not detected	not detected	not detected	not detected	not detected	not detected	not detected	not detected	not detected	not detected	not detected	not detected	not detected	not detected	not detected	not detected	not detected	not detected	not detected	not detected	not detected	not detected
681	ACH-000669	not detected	not detected	not detected	not detected	not detected	not detected	not detected	not detected	not detected	not detected	not detected	not detected	not detected	not detected	not detected	not detected	not detected	not detected	not detected	not detected	not detected	not detected	not detected	not detected	not detected	not detected	not detected	not detected	not detected	not detected	not detected	not detected	not detected	not detected	not detected	not detected	not detected	not detected	not detected	not detected	not detected	not detected	not detected	not detected	not detected	not detected	not detected	not detected
1105	ACH-000929	0.0285692	not detected	not detected	not detected	not detected	not detected	not detected	not detected	not detected	not detected	not detected	not detected	not detected	not detected	not detected	not detected	not detected	not detected	not detected	not detected	not detected	not detected	not detected	not detected	not detected	not detected	not detected	not detected	not detected	not detected	not detected	not detected	not detected	not detected	not detected	not detected	not detected	not detected	not detected	not detected	not detected	not detected	not detected	not detected	not detected	not detected	not detected	not detected
734	ACH-000297	0.176323	not detected	not detected	not detected	not detected	not detected	not detected	not detected	not detected	not detected	not detected	not detected	not detected	not detected	not detected	not detected	not detected	not detected	not detected	not detected	not detected	not detected	not detected	not detected	not detected	not detected	not detected	not detected	not detected	not detected	not detected	not detected	not detected	not detected	not detected	not detected	not detected	not detected	not detected	not detected	not detected	not detected	not detected	not detected	not detected	not detected	not detected	not detected
852	ACH-000343	not detected	not detected	not detected	not detected	not detected	0.0565835	not detected	not detected	not detected	not detected	not detected	not detected	not detected	not detected	not detected	not detected	not detected	not detected	not detected	not detected	not detected	not detected	not detected	0.0703893	not detected	not detected	not detected	not detected	not detected	not detected	not detected	not detected	not detected	not detected	not detected	not detected	not detected	not detected	not detected	not detected	not detected	not detected	not detected	not detected	not detected	not detected	not detected	not detected
1322	ACH-000382	not detected	not detected	not detected	not detected	not detected	not detected	not detected	not detected	not detected	not detected	not detected	not detected	not detected	not detected	not detected	not detected	not detected	not detected	not detected	not detected	not detected	not detected	not detected	not detected	not detected	not detected	not detected	not detected	not detected	not detected	not detected	not detected	not detected	not detected	not detected	not detected	not detected	not detected	not detected	not detected	not detected	not detected	not detected	not detected	not detected	not detected	not detected	not detected
874	ACH-000780	not detected	0.0565835	0.189034	0.0703893	not detected	0.0976108	0.201634	not detected	0.275007	not detected	not detected	not detected	not detected	not detected	not detected	not detected	not detected	not detected	not detected	not detected	not detected	not detected	not detected	not detected	not detected	not detected	0.0565835	not detected	not detected	not detected	not detected	not detected	not detected	not detected	not detected	not detected	not detected	not detected	not detected	not detected	not detected	not detected	not detected	not detected	not detected	not detected	not detected	not detected
670	ACH-000951	not detected	not detected	not detected	not detected	not detected	not detected	not detected	not detected	not detected	not detected	not detected	not detected	not detected	not detected	not detected	not detected	not detected	not detected	not detected	not detected	not detected	not detected	not detected	not detected	not detected	not detected	not detected	not detected	not detected	not detected	not detected	not detected	not detected	not detected	not detected	not detected	not detected	not detected	not detected	not detected	not detected	not detected	not detected	not detected	not detected	not detected	not detected	not detected
1219	ACH-000431	not detected	not detected	not detected	not detected	0.0143553	not detected	not detected	not detected	0.0703893	not detected	not detected	not detected	not detected	not detected	not detected	not detected	not detected	not detected	not detected	not detected	not detected	not detected	not detected	not detected	not detected	not detected	not detected	not detected	not detected	not detected	not detected	not detected	not detected	not detected	not detected	not detected	not detected	not detected	not detected	not detected	not detected	not detected	not detected	not detected	not detected	not detected	not detected	not detected
610	ACH-000665	0.0426443	not detected	not detected	not detected	not detected	not detected	not detected	not detected	not detected	not detected	not detected	not detected	not detected	not detected	not detected	not detected	not detected	not detected	not detected	not detected	not detected	not detected	not detected	not detected	not detected	not detected	not detected	not detected	not detected	not detected	not detected	not detected	not detected	not detected	not detected	not detected	not detected	not detected	not detected	not detected	not detected	not detected	not detected	not detected	not detected	not detected	not detected	not detected
687	ACH-000367	not detected	not detected	not detected	not detected	not detected	not detected	not detected	not detected	not detected	not detected	not detected	not detected	not detected	not detected	not detected	not detected	not detected	not detected	not detected	not detected	not detected	not detected	not detected	not detected	not detected	not detected	not detected	not detected	not detected	not detected	not detected	not detected	not detected	not detected	not detected	not detected	not detected	not detected	not detected	not detected	not detected	not detected	not detected	not detected	not detected	not detected	not detected	not detected
944	ACH-000454	0.0285692	not detected	0.0426443	not detected	not detected	not detected	0.0565835	not detected	not detected	not detected	not detected	not detected	not detected	not detected	not detected	not detected	not detected	not detected	not detected	not detected	not detected	not detected	not detected	not detected	not detected	not detected	not detected	not detected	not detected	not detected	not detected	not detected	not detected	not detected	not detected	not detected	not detected	not detected	not detected	not detected	not detected	not detected	not detected	not detected	not detected	not detected	not detected	not detected
196	ACH-000868	0.0426443	0.0840643	not detected	not detected	not detected	not detected	not detected	not detected	not detected	not detected	not detected	not detected	not detected	not detected	not detected	not detected	not detected	not detected	not detected	not detected	not detected	not detected	not detected	not detected	not detected	not detected	not detected	not detected	not detected	not detected	not detected	not detected	not detected	not detected	not detected	not detected	not detected	not detected	not detected	not detected	not detected	not detected	not detected	not detected	not detected	not detected	not detected	not detected
753	ACH-000508	not detected	not detected	not detected	not detected	not detected	not detected	not detected	not detected	not detected	not detected	not detected	not detected	not detected	not detected	not detected	not detected	not detected	not detected	not detected	not detected	not detected	not detected	not detected	not detected	not detected	not detected	not detected	not detected	not detected	not detected	not detected	not detected	not detected	not detected	not detected	not detected	not detected	not detected	not detected	not detected	not detected	not detected	not detected	not detected	not detected	not detected	not detected	not detected
909	ACH-000870	2.08406	2.97636	0.137504	not detected	not detected	not detected	not detected	not detected	not detected	not detected	not detected	0.0840643	not detected	not detected	not detected	not detected	not detected	not detected	not detected	not detected	not detected	not detected	not detected	not detected	not detected	not detected	0.0703893	not detected	not detected	not detected	not detected	not detected	not detected	not detected	not detected	not detected	not detected	not detected	not detected	not detected	not detected	not detected	not detected	not detected	not detected	not detected	not detected	not detected
968	ACH-000463	not detected	not detected	not detected	not detected	not detected	0.0285692	not detected	not detected	not detected	not detected	not detected	not detected	not detected	not detected	not detected	not detected	not detected	not detected	not detected	not detected	not detected	not detected	not detected	not detected	not detected	not detected	not detected	not detected	not detected	not detected	not detected	not detected	not detected	not detected	not detected	not detected	not detected	not detected	not detected	not detected	not detected	not detected	not detected	not detected	not detected	not detected	not detected	not detected
339	ACH-000379	not detected	not detected	not detected	not detected	0.0840643	not detected	not detected	not detected	not detected	not detected	0.0426443	not detected	not detected	not detected	not detected	not detected	not detected	not detected	not detected	not detected	not detected	not detected	not detected	not detected	not detected	not detected	not detected	not detected	not detected	not detected	not detected	not detected	not detected	not detected	not detected	not detected	not detected	not detected	not detected	not detected	not detected	not detected	not detected	not detected	not detected	not detected	not detected	not detected
193	ACH-000594	0.238787	not detected	not detected	not detected	not detected	0.0703893	not detected	not detected	not detected	not detected	not detected	not detected	not detected	not detected	not detected	not detected	not detected	not detected	not detected	not detected	not detected	not detected	not detected	not detected	not detected	not detected	not detected	not detected	0.0285692	not detected	not detected	not detected	not detected	not detected	not detected	not detected	not detected	not detected	not detected	not detected	not detected	not detected	not detected	not detected	not detected	not detected	not detected	not detected
10	ACH-000705	0.0703893	not detected	not detected	not detected	not detected	not detected	not detected	0.0426443	not detected	not detected	not detected	not detected	not detected	not detected	not detected	not detected	not detected	not detected	not detected	not detected	not detected	not detected	not detected	not detected	not detected	not detected	not detected	not detected	not detected	not detected	not detected	not detected	not detected	not detected	not detected	not detected	not detected	not detected	not detected	not detected	not detected	not detected	not detected	not detected	not detected	not detected	not detected	not detected
71	ACH-000627	0.238787	0.0703893	0.124328	not detected	not detected	not detected	0.163499	not detected	not detected	not detected	not detected	not detected	not detected	not detected	not detected	not detected	not detected	0.0840643	not detected	not detected	not detected	not detected	not detected	not detected	not detected	not detected	not detected	not detected	not detected	not detected	not detected	not detected	not detected	not detected	not detected	not detected	not detected	not detected	not detected	not detected	not detected	not detected	not detected	not detected	not detected	not detected	not detected	not detected
190	ACH-000331	not detected	not detected	not detected	not detected	not detected	not detected	not detected	not detected	not detected	not detected	not detected	not detected	not detected	not detected	not detected	not detected	not detected	not detected	not detected	not detected	not detected	not detected	not detected	not detected	not detected	not detected	not detected	not detected	not detected	not detected	not detected	not detected	not detected	not detected	not detected	not detected	not detected	not detected	not detected	not detected	not detected	not detected	not detected	not detected	not detected	not detected	not detected	not detected
1279	ACH-000659	not detected	not detected	not detected	not detected	not detected	not detected	not detected	not detected	not detected	not detected	not detected	not detected	not detected	not detected	not detected	not detected	not detected	not detected	not detected	not detected	not detected	not detected	not detected	not detected	not detected	not detected	not detected	not detected	not detected	not detected	not detected	not detected	not detected	not detected	not detected	not detected	not detected	not detected	not detected	not detected	not detected	not detected	not detected	not detected	not detected	not detected	not detected	not detected
1278	ACH-000888	not detected	not detected	not detected	not detected	not detected	not detected	not detected	not detected	not detected	not detected	not detected	not detected	not detected	not detected	not detected	not detected	not detected	not detected	not detected	not detected	not detected	not detected	not detected	not detected	not detected	not detected	not detected	not detected	not detected	not detected	not detected	not detected	not detected	not detected	not detected	not detected	not detected	not detected	not detected	not detected	not detected	not detected	not detected	not detected	not detected	not detected	not detected	not detected
856	ACH-000774	0.0285692	not detected	not detected	not detected	not detected	not detected	not detected	not detected	not detected	not detected	not detected	not detected	not detected	not detected	not detected	not detected	not detected	not detected	not detected	not detected	not detected	not detected	not detected	not detected	not detected	not detected	not detected	not detected	not detected	not detected	not detected	not detected	not detected	not detected	not detected	not detected	not detected	not detected	not detected	not detected	not detected	not detected	not detected	not detected	not detected	not detected	not detected	not detected
1361	ACH-001075	not detected	not detected	not detected	not detected	not detected	not detected	not detected	not detected	not detected	not detected	not detected	not detected	not detected	not detected	not detected	not detected	not detected	not detected	not detected	not detected	not detected	not detected	not detected	not detected	not detected	not detected	not detected	not detected	not detected	not detected	not detected	not detected	not detected	not detected	not detected	not detected	not detected	not detected	not detected	not detected	not detected	not detected	not detected	not detected	not detected	not detected	not detected	not detected
937	ACH-000451	not detected	not detected	not detected	not detected	not detected	not detected	not detected	not detected	not detected	not detected	not detected	not detected	not detected	not detected	not detected	not detected	not detected	not detected	not detected	not detected	not detected	not detected	not detected	not detected	not detected	not detected	not detected	not detected	not detected	not detected	not detected	not detected	not detected	not detected	not detected	not detected	not detected	not detected	not detected	not detected	not detected	not detected	not detected	not detected	not detected	not detected	not detected	not detected
326	ACH-000586	not detected	not detected	not detected	not detected	not detected	not detected	not detected	not detected	not detected	not detected	not detected	not detected	not detected	not detected	not detected	not detected	not detected	not detected	not detected	not detected	not detected	not detected	not detected	not detected	not detected	not detected	not detected	not detected	not detected	not detected	not detected	not detected	not detected	not detected	not detected	not detected	not detected	not detected	not detected	not detected	not detected	not detected	not detected	not detected	not detected	not detected	not detected	not detected
623	ACH-000803	not detected	not detected	0.0565835	not detected	not detected	not detected	not detected	not detected	not detected	not detected	not detected	not detected	not detected	not detected	not detected	not detected	not detected	not detected	not detected	not detected	not detected	not detected	not detected	not detected	not detected	not detected	not detected	not detected	not detected	not detected	not detected	not detected	not detected	not detected	not detected	not detected	not detected	not detected	not detected	not detected	not detected	not detected	not detected	not detected	not detected	not detected	not detected	not detected
7	ACH-000327	not detected	not detected	not detected	not detected	not detected	not detected	not detected	not detected	not detected	not detected	not detected	not detected	not detected	not detected	not detected	not detected	not detected	not detected	not detected	not detected	not detected	not detected	not detected	not detected	not detected	not detected	not detected	not detected	not detected	not detected	not detected	not detected	not detected	not detected	not detected	not detected	not detected	not detected	not detected	not detected	not detected	not detected	not detected	not detected	not detected	not detected	not detected	not detected
87	ACH-000729	not detected	not detected	not detected	not detected	not detected	not detected	not detected	not detected	not detected	not detected	not detected	not detected	not detected	not detected	not detected	not detected	not detected	not detected	not detected	not detected	not detected	not detected	not detected	not detected	not detected	not detected	not detected	not detected	not detected	not detected	not detected	not detected	not detected	not detected	not detected	not detected	not detected	not detected	not detected	not detected	not detected	not detected	not detected	not detected	not detected	not detected	not detected	not detected
258	ACH-000282	not detected	0.910733	0.0426443	not detected	not detected	not detected	not detected	not detected	not detected	not detected	not detected	not detected	not detected	not detected	not detected	not detected	not detected	not detected	not detected	not detected	not detected	not detected	not detected	not detected	not detected	not detected	not detected	not detected	not detected	not detected	not detected	not detected	not detected	not detected	not detected	not detected	not detected	not detected	not detected	not detected	not detected	not detected	not detected	not detected	not detected	not detected	not detected	not detected
150	ACH-000481	not detected	not detected	not detected	not detected	not detected	not detected	not detected	not detected	not detected	not detected	not detected	not detected	not detected	not detected	not detected	not detected	not detected	not detected	not detected	not detected	not detected	not detected	not detected	not detected	not detected	not detected	not detected	not detected	not detected	not detected	not detected	not detected	not detected	not detected	not detected	not detected	not detected	not detected	not detected	not detected	not detected	not detected	not detected	not detected	not detected	not detected	not detected	not detected
467	ACH-000670	not detected	not detected	not detected	not detected	not detected	not detected	not detected	not detected	not detected	not detected	not detected	not detected	not detected	not detected	not detected	not detected	not detected	not detected	not detected	not detected	not detected	not detected	not detected	not detected	not detected	not detected	not detected	not detected	not detected	not detected	not detected	not detected	not detected	not detected	not detected	not detected	not detected	not detected	not detected	not detected	not detected	not detected	not detected	not detected	not detected	not detected	not detected	not detected
424	ACH-000187	not detected	0.0840643	0.432959	not detected	0.226509	not detected	0.0565835	not detected	not detected	not detected	not detected	not detected	not detected	not detected	not detected	not detected	not detected	not detected	0.333424	not detected	not detected	not detected	not detected	not detected	not detected	not detected	not detected	0.214125	not detected	not detected	not detected	not detected	not detected	0.111031	not detected	not detected	not detected	not detected	0.124328	not detected	not detected	not detected	not detected	not detected	not detected	not detected	not detected	not detected
349	ACH-000816	not detected	0.0426443	1.0072	0.464668	not detected	0.226509	not detected	not detected	0.731183	not detected	not detected	not detected	not detected	not detected	not detected	not detected	not detected	not detected	not detected	not detected	not detected	not detected	not detected	not detected	not detected	not detected	not detected	not detected	0.0565835	not detected	not detected	not detected	not detected	not detected	not detected	not detected	not detected	not detected	not detected	not detected	not detected	not detected	not detected	not detected	not detected	not detected	not detected	not detected
1051	ACH-000875	not detected	not detected	not detected	not detected	not detected	not detected	not detected	not detected	not detected	not detected	not detected	not detected	not detected	not detected	not detected	not detected	not detected	not detected	not detected	not detected	not detected	not detected	not detected	not detected	not detected	not detected	not detected	not detected	not detected	not detected	not detected	not detected	not detected	not detected	not detected	not detected	not detected	not detected	not detected	not detected	not detected	not detected	not detected	not detected	not detected	not detected	not detected	not detected
588	ACH-000514	not detected	0.0565835	0.15056	not detected	not detected	not detected	not detected	not detected	not detected	0.15056	not detected	0.226509	0.137504	0.0840643	not detected	not detected	not detected	not detected	not detected	not detected	not detected	not detected	not detected	not detected	not detected	not detected	not detected	not detected	not detected	not detected	not detected	not detected	not detected	not detected	not detected	not detected	not detected	not detected	not detected	not detected	not detected	not detected	not detected	not detected	not detected	not detected	not detected	not detected
359	ACH-000523	0.124328	not detected	0.176323	not detected	0.124328	0.124328	not detected	not detected	not detected	0.226509	not detected	not detected	0.0840643	not detected	not detected	not detected	not detected	0.124328	not detected	not detected	not detected	not detected	not detected	not detected	not detected	not detected	not detected	not detected	not detected	not detected	not detected	not detected	not detected	not detected	not detected	not detected	not detected	not detected	not detected	not detected	not detected	not detected	not detected	not detected	not detected	not detected	not detected	not detected
106	ACH-000638	not detected	not detected	not detected	not detected	not detected	not detected	not detected	not detected	not detected	not detected	not detected	not detected	not detected	not detected	not detected	not detected	not detected	not detected	not detected	not detected	not detected	not detected	not detected	not detected	not detected	not detected	not detected	not detected	not detected	not detected	not detected	not detected	not detected	not detected	not detected	not detected	not detected	not detected	not detected	not detected	not detected	not detected	not detected	not detected	not detected	not detected	not detected	not detected
28	ACH-000800	not detected	0.176323	0.333424	not detected	not detected	0.0703893	0.0703893	not detected	not detected	0.124328	not detected	not detected	not detected	0.214125	not detected	0.0426443	not detected	not detected	not detected	not detected	not detected	not detected	not detected	not detected	not detected	not detected	not detected	not detected	not detected	not detected	not detected	not detected	not detected	not detected	not detected	not detected	not detected	not detected	not detected	not detected	not detected	not detected	not detected	not detected	not detected	not detected	not detected	not detected
739	ACH-000843	not detected	not detected	1.45943	0.378512	not detected	0.356144	0.464668	not detected	0.536053	not detected	not detected	not detected	not detected	not detected	0.176323	not detected	not detected	not detected	not detected	not detected	not detected	not detected	not detected	not detected	not detected	not detected	not detected	not detected	not detected	not detected	not detected	not detected	not detected	not detected	not detected	not detected	not detected	not detected	not detected	not detected	not detected	not detected	not detected	not detected	not detected	not detected	not detected	not detected
562	ACH-000434	not detected	not detected	not detected	not detected	0.0426443	not detected	not detected	not detected	not detected	not detected	not detected	not detected	not detected	not detected	not detected	not detected	not detected	not detected	not detected	not detected	not detected	not detected	not detected	not detected	not detected	not detected	not detected	not detected	not detected	not detected	not detected	not detected	not detected	not detected	not detected	not detected	not detected	not detected	not detected	not detected	not detected	not detected	not detected	not detected	not detected	not detected	not detected	not detected
1153	ACH-000743	0.0285692	not detected	not detected	not detected	not detected	not detected	not detected	not detected	not detected	not detected	not detected	not detected	not detected	not detected	not detected	not detected	not detected	not detected	not detected	not detected	not detected	not detected	not detected	not detected	not detected	not detected	not detected	not detected	not detected	not detected	not detected	not detected	not detected	not detected	not detected	not detected	not detected	not detected	not detected	not detected	not detected	not detected	not detected	not detected	not detected	not detected	not detected	not detected
1345	ACH-000015	not detected	not detected	not detected	not detected	not detected	not detected	not detected	not detected	not detected	not detected	not detected	not detected	not detected	not detected	not detected	not detected	not detected	not detected	not detected	not detected	not detected	not detected	not detected	not detected	not detected	not detected	not detected	not detected	not detected	not detected	not detected	not detected	not detected	not detected	not detected	not detected	not detected	not detected	not detected	not detected	not detected	not detected	not detected	not detected	not detected	not detected	not detected	not detected
64	ACH-000785	not detected	not detected	not detected	not detected	not detected	not detected	not detected	not detected	not detected	not detected	not detected	not detected	not detected	not detected	not detected	not detected	not detected	not detected	not detected	not detected	not detected	not detected	not detected	not detected	not detected	not detected	not detected	not detected	not detected	not detected	not detected	not detected	not detected	not detected	not detected	not detected	not detected	not detected	not detected	not detected	not detected	not detected	not detected	not detected	not detected	not detected	not detected	not detected
850	ACH-000766	not detected	not detected	not detected	not detected	not detected	not detected	not detected	not detected	not detected	not detected	not detected	not detected	not detected	not detected	not detected	not detected	not detected	not detected	not detected	not detected	not detected	not detected	not detected	not detected	not detected	not detected	not detected	not detected	not detected	not detected	not detected	not detected	not detected	not detected	not detected	not detected	not detected	not detected	not detected	not detected	not detected	not detected	not detected	not detected	not detected	not detected	not detected	not detected
378	ACH-000710	not detected	not detected	not detected	not detected	not detected	not detected	not detected	not detected	not detected	not detected	not detected	not detected	not detected	not detected	not detected	not detected	not detected	not detected	not detected	not detected	not detected	not detected	not detected	not detected	not detected	not detected	not detected	not detected	not detected	not detected	not detected	not detected	not detected	not detected	not detected	not detected	not detected	not detected	not detected	not detected	not detected	not detected	not detected	not detected	not detected	not detected	not detected	not detected
429	ACH-000924	not detected	not detected	not detected	not detected	not detected	not detected	not detected	not detected	not detected	not detected	not detected	not detected	not detected	not detected	not detected	not detected	not detected	not detected	not detected	not detected	not detected	not detected	not detected	not detected	not detected	not detected	not detected	not detected	not detected	not detected	not detected	not detected	not detected	not detected	not detected	not detected	not detected	not detected	not detected	not detected	not detected	not detected	not detected	not detected	not detected	not detected	not detected	not detected
307	ACH-000866	0.0426443	not detected	not detected	not detected	not detected	not detected	not detected	not detected	not detected	not detected	not detected	not detected	not detected	not detected	not detected	not detected	not detected	not detected	not detected	not detected	not detected	not detected	not detected	not detected	not detected	not detected	not detected	not detected	not detected	not detected	not detected	not detected	not detected	not detected	not detected	not detected	not detected	not detected	not detected	not detected	not detected	not detected	not detected	not detected	not detected	not detected	not detected	not detected
494	ACH-000525	0.0976108	not detected	0.15056	0.15056	0.201634	not detected	not detected	not detected	not detected	not detected	not detected	not detected	not detected	not detected	not detected	not detected	not detected	not detected	not detected	not detected	not detected	not detected	not detected	not detected	not detected	not detected	not detected	not detected	not detected	not detected	not detected	not detected	not detected	not detected	not detected	not detected	not detected	not detected	not detected	not detected	not detected	not detected	not detected	not detected	not detected	not detected	not detected	not detected
177	ACH-000749	not detected	not detected	not detected	not detected	not detected	not detected	not detected	not detected	not detected	not detected	not detected	not detected	not detected	not detected	not detected	not detected	not detected	not detected	not detected	not detected	not detected	not detected	not detected	not detected	not detected	not detected	not detected	not detected	not detected	not detected	not detected	not detected	not detected	not detected	not detected	not detected	not detected	not detected	not detected	not detected	not detected	not detected	not detected	not detected	not detected	not detected	not detected	not detected
712	ACH-000264	not detected	not detected	not detected	not detected	not detected	not detected	not detected	not detected	not detected	not detected	not detected	not detected	not detected	not detected	not detected	not detected	not detected	not detected	not detected	not detected	not detected	not detected	not detected	not detected	not detected	not detected	not detected	not detected	not detected	not detected	not detected	not detected	not detected	not detected	not detected	not detected	not detected	not detected	not detected	not detected	not detected	not detected	not detected	not detected	not detected	not detected	not detected	not detected
1277	ACH-000886	not detected	not detected	not detected	not detected	not detected	not detected	not detected	not detected	not detected	not detected	not detected	not detected	not detected	not detected	not detected	not detected	not detected	not detected	not detected	not detected	not detected	not detected	not detected	not detected	not detected	not detected	not detected	not detected	not detected	not detected	not detected	not detected	not detected	not detected	not detected	not detected	not detected	not detected	not detected	not detected	not detected	not detected	not detected	not detected	not detected	not detected	not detected	not detected
287	ACH-000153	not detected	not detected	not detected	not detected	not detected	not detected	not detected	not detected	not detected	not detected	not detected	not detected	not detected	not detected	not detected	not detected	not detected	not detected	not detected	not detected	not detected	not detected	not detected	not detected	not detected	not detected	not detected	not detected	not detected	not detected	not detected	not detected	not detected	not detected	not detected	not detected	not detected	not detected	not detected	not detected	not detected	not detected	not detected	not detected	not detected	not detected	not detected	not detected
503	ACH-000675	0.0565835	0.15056	0.0426443	not detected	not detected	not detected	not detected	not detected	not detected	not detected	not detected	not detected	not detected	0.0565835	not detected	not detected	not detected	not detected	not detected	not detected	not detected	not detected	not detected	not detected	not detected	not detected	not detected	not detected	not detected	not detected	not detected	not detected	not detected	not detected	not detected	not detected	not detected	not detected	not detected	not detected	not detected	not detected	not detected	not detected	not detected	not detected	not detected	not detected
602	ACH-000414	not detected	not detected	not detected	not detected	not detected	not detected	not detected	not detected	not detected	not detected	not detected	not detected	not detected	not detected	not detected	not detected	not detected	not detected	not detected	not detected	not detected	not detected	not detected	not detected	not detected	not detected	not detected	not detected	not detected	not detected	not detected	not detected	not detected	not detected	not detected	not detected	not detected	not detected	not detected	not detected	not detected	not detected	not detected	not detected	not detected	not detected	not detected	not detected
1280	ACH-000030	not detected	not detected	not detected	not detected	not detected	not detected	not detected	not detected	not detected	not detected	not detected	not detected	not detected	not detected	not detected	not detected	not detected	not detected	not detected	not detected	not detected	not detected	not detected	not detected	not detected	not detected	not detected	not detected	not detected	not detected	not detected	not detected	not detected	not detected	not detected	not detected	not detected	not detected	not detected	not detected	not detected	not detected	not detected	not detected	not detected	not detected	not detected	not detected
825	ACH-000852	0.0426443	not detected	not detected	not detected	not detected	not detected	not detected	not detected	not detected	not detected	not detected	not detected	not detected	not detected	not detected	not detected	not detected	not detected	not detected	not detected	not detected	not detected	not detected	not detected	not detected	not detected	not detected	not detected	not detected	not detected	not detected	not detected	not detected	not detected	not detected	not detected	not detected	not detected	not detected	not detected	not detected	not detected	not detected	not detected	not detected	not detected	not detected	not detected
155	ACH-000871	not detected	not detected	0.956057	0.454176	not detected	0.250962	0.137504	not detected	not detected	not detected	not detected	not detected	not detected	not detected	not detected	not detected	not detected	not detected	not detected	not detected	not detected	not detected	not detected	not detected	not detected	not detected	not detected	not detected	not detected	not detected	not detected	not detected	not detected	not detected	not detected	not detected	not detected	not detected	not detected	not detected	not detected	not detected	not detected	not detected	not detected	not detected	not detected	not detected
69	ACH-000585	not detected	not detected	not detected	not detected	not detected	not detected	not detected	not detected	not detected	not detected	not detected	not detected	not detected	not detected	not detected	not detected	not detected	not detected	not detected	not detected	not detected	not detected	not detected	not detected	not detected	not detected	not detected	not detected	not detected	not detected	not detected	not detected	not detected	not detected	not detected	not detected	not detected	not detected	not detected	not detected	not detected	not detected	not detected	not detected	not detected	not detected	not detected	not detected
1370	ACH-000666	not detected	not detected	0.0426443	not detected	not detected	not detected	not detected	not detected	not detected	not detected	not detected	not detected	not detected	not detected	not detected	not detected	not detected	not detected	not detected	not detected	not detected	not detected	not detected	not detected	not detected	not detected	not detected	not detected	not detected	not detected	not detected	not detected	not detected	not detected	not detected	not detected	not detected	not detected	not detected	not detected	not detected	not detected	not detected	not detected	not detected	not detected	not detected	not detected
810	ACH-000980	not detected	not detected	not detected	not detected	not detected	not detected	not detected	0.0285692	not detected	not detected	not detected	not detected	not detected	not detected	not detected	not detected	not detected	not detected	not detected	not detected	not detected	not detected	not detected	not detected	not detected	not detected	not detected	not detected	not detected	not detected	not detected	not detected	not detected	not detected	not detected	not detected	not detected	not detected	not detected	not detected	not detected	not detected	not detected	not detected	not detected	not detected	not detected	not detected
1039	ACH-000610	0.604071	0.575312	1.03562	0.613532	not detected	0.176323	not detected	not detected	0.238787	not detected	not detected	not detected	0.0840643	not detected	not detected	not detected	not detected	not detected	not detected	not detected	not detected	not detected	not detected	not detected	not detected	not detected	not detected	not detected	not detected	not detected	not detected	not detected	not detected	not detected	not detected	not detected	not detected	not detected	not detected	not detected	not detected	not detected	not detected	not detected	not detected	not detected	not detected	not detected
740	ACH-000840	not detected	not detected	not detected	not detected	not detected	not detected	not detected	not detected	not detected	not detected	not detected	not detected	not detected	not detected	not detected	not detected	not detected	not detected	not detected	not detected	not detected	not detected	not detected	not detected	not detected	not detected	not detected	not detected	not detected	not detected	not detected	not detected	not detected	not detected	not detected	not detected	not detected	not detected	not detected	not detected	not detected	not detected	not detected	not detected	not detected	not detected	not detected	not detected
777	ACH-000718	not detected	not detected	not detected	not detected	not detected	not detected	not detected	not detected	not detected	not detected	not detected	not detected	not detected	not detected	not detected	not detected	not detected	not detected	not detected	not detected	not detected	not detected	not detected	not detected	not detected	not detected	not detected	not detected	not detected	not detected	not detected	not detected	not detected	not detected	not detected	not detected	not detected	not detected	not detected	not detected	not detected	not detected	not detected	not detected	not detected	not detected	not detected	not detected
1152	ACH-000825	not detected	not detected	not detected	not detected	not detected	not detected	not detected	not detected	not detected	not detected	not detected	not detected	not detected	not detected	not detected	not detected	not detected	not detected	not detected	not detected	not detected	not detected	not detected	not detected	not detected	not detected	not detected	not detected	not detected	not detected	not detected	not detected	not detected	not detected	not detected	not detected	not detected	not detected	not detected	not detected	not detected	not detected	not detected	not detected	not detected	not detected	not detected	not detected
813	ACH-000845	not detected	not detected	not detected	not detected	not detected	not detected	not detected	not detected	not detected	not detected	not detected	not detected	not detected	not detected	not detected	not detected	not detected	not detected	not detected	not detected	not detected	not detected	not detected	not detected	not detected	not detected	not detected	not detected	not detected	not detected	not detected	not detected	not detected	not detected	not detected	not detected	not detected	not detected	not detected	not detected	not detected	not detected	not detected	not detected	not detected	not detected	not detected	not detected
[truncated: 947 more rows]
[truncated: 60 more columns]

## Sheet: File-3.TCGA ovarian cancer
	hsa-miR-663a (GSE47841,from GPL14613 platform [Affymetrix Multispecies miRNA-2 Array])	MIR663AHG
TCGA-04-1331-01A	9.0289	5
TCGA-04-1332-01A	7.93812	45
TCGA-04-1338-01A	8.51079	268
TCGA-04-1341-01A	7.04424	9
TCGA-04-1343-01A	8.45325	1
TCGA-04-1347-01A	8.07708	409
TCGA-04-1348-01A	9.84855	31
TCGA-04-1350-01A	7.14344	65
TCGA-04-1356-01A	8.15633	4
TCGA-04-1357-01A	6.73159	8
TCGA-04-1361-01A	7.40702	3
TCGA-04-1362-01A	7.60952	5
TCGA-04-1364-01A	8.1532	9
TCGA-04-1365-01A	8.5281	92
TCGA-04-1517-01A	5.72816	15
[truncated: 338 more rows]
